# Supplementary material for: Nitrate and ammonium, the yin and yang of nitrogen uptake: a time-course transcriptomic study in rice
Source: Front Plant Sci. 2024 Aug 23;15:1343073. doi: 10.3389/fpls.2024.1343073 (PMC11377263; doi:10.3389/fpls.2024.1343073)
Supplement: Supplementary Table 1 — Primers used in this study [file Table1.xlsx]

## Sheet: Sheet1
Table S1
Primers used in this study
Primers selected to isolate the promoters sequence (in green) or the coding sequence (in blue) of rice transcription factors and genes. The promoter sequence, identified using Plaza Genomics (https://bioinformatics.psb.ugent.be/plaza/versions/plaza_v4_monocots/) correspond to the 2000bp sequence upfront the gene starting codon, or stops at the stop codon of the previous gene on the genome. The co…
Primers used for the RT-qPCR are in orange.
Gene name	Gene ID	Orientation	Sequence	Purpose
FNR	LOC_Os03g57120	Forward	TTTTGGTCTCAACCTTGTGGTGTTGCATGACC	Promoter isolation
FNR	LOC_Os03g57120	Reverse	TTTTGGTCTCATGTTGGCCGATCCTGAGGG	Promoter isolation
OsNRT1.1B	LOC_Os10g40600	Forward	TTTTGGTCTCAACCTATTTCCAAAAGAAGACTTTC	Promoter isolation
OsNRT1.1B	LOC_Os10g40600	Reverse	TTTTGGTCTCATGTTATCAACAACAACAAGCTC	Promoter isolation
OsNiR	LOC_Os02g52730	Forward	TTTTGGTCTCAACCTGGGAGTATTGCTTGAAATAC	Promoter isolation
OsNiR	LOC_Os02g52730	Reverse	TTTTGGTCTCATGTTTTTGTCTTGTGTTGCTATCAAATG	Promoter isolation
OsNR1	LOC_Os08g36480	Forward	TTTTGGTCTCAACCTACAGTCTTCTGCTGTACC	Promoter isolation
OsNR1	LOC_Os08g36480	Reverse	TTTTGGTCTCATGTTGTTTAGTGCTCGGTTCTAG	Promoter isolation
NiR	LOC_Os01g25484	Forward	TTTTGGTCTCAACCTCCATCTATGGTGATAATTTTG	Promoter isolation
NiR	LOC_Os01g25484	Reverse	TTTTGGTCTCATGTTGGCTGGAGACGG	Promoter isolation
OsGRAS49	LOC_Os11g47890	Forward	TTTTGGTCTCAGGCTCCATGGCTGCCGCG	Coding sequence isolation
OsGRAS49	LOC_Os11g47890	Reverse	TTTTGGTCTCACTGATCATGGATGATGAGCAACC	Coding sequence isolation
OsRLI1	LOC_Os04g56990	Forward	TTTTGGTCTCAGGCTCCATGTTGCAAGATATCATG	Coding sequence isolation
OsRLI1	LOC_Os04g56990	Reverse	TTTTGGTCTCACTGACTAGCTTATTTTGGACTG	Coding sequence isolation
OsEIL1	LOC_Os03g20790	Forward	TTTTGGTCTCAGGCTCCATGGGAGGTGGTCTG	Coding sequence isolation
OsEIL1	LOC_Os03g20790	Reverse	TTTTGGTCTCACTGATCAGTAGTACCAATTCGAGC	Coding sequence isolation
OsbHLH1	LOC_Os07g43530	Forward	TTTTGGTCTCAGGCTCCATGGTGCCCAGG	Coding sequence isolation
OsbHLH1	LOC_Os07g43530	Reverse	TTTTGGTCTCACTGACTAAGATCTACCTATACGG	Coding sequence isolation
OsLBD40	LOC_Os03g41330	Forward	TTTTGGTCTCAGGCTCCATGAGCTGCAACGGG	Coding sequence isolation
OsLBD40	LOC_Os03g41330	Reverse	TTTTGGTCTCACTGATCAGCTGAAGAGGTTCAG	Coding sequence isolation
MYB	LOC_Os01g04930	Forward	TTTTGGTCTCAGGCTCCATGATGATGAGGGATGTGTG	Coding sequence isolation
MYB	LOC_Os01g04930	Reverse	TTTTGGTCTCACTGACTAAAACAATATGCTTCGGC	Coding sequence isolation
OsbHLH058	LOC_Os05g38140	Forward	TTTTGGTCTCAGGCTCCATGAGCTGCGGGG	Coding sequence isolation
OsbHLH058	LOC_Os05g38140	Reverse	TTTTGGTCTCACTGATCATGCAACCGGC	Coding sequence isolation
GRP	LOC_Os09g10930	Forward	GGCTGACAATATCGGACACA	RT-qPCR
GRP	LOC_Os09g10930	Reverse	TGCACGTCCACTTCTCTCAC	RT-qPCR
TPI	LOC_Os01g05490	Forward	TAACTGGTGCGAACTGCAAG	RT-qPCR
TPI	LOC_Os01g05490	Reverse	CGGAGTTGATGATGTCGATG	RT-qPCR
OsNRT1.1B	LOC_Os10g40600	Forward	CAGGGGGTACGTCTACAAGG	RT-qPCR
OsNRT1.1B	LOC_Os10g40601	Reverse	GTATGTCATGCTGACGCATCG	RT-qPCR
OsNR1	LOC_Os08g36480	Forward	CCCTTTCTAAGAGGCTAGCGG	RT-qPCR
OsNR1	LOC_Os08g36480	Reverse	CAGATCTTTACCTCCCATGGCT	RT-qPCR
