# Supplementary material for: Nitrate and ammonium, the yin and yang of nitrogen uptake: a time-course transcriptomic study in rice
Source: Front Plant Sci. 2024 Aug 23;15:1343073. doi: 10.3389/fpls.2024.1343073 (PMC11377263; doi:10.3389/fpls.2024.1343073)
Supplement: Supplementary Data Sheet 1 — Genome-wide differential gene expression analysis upon different nitrogen treatments in rice roots [file DataSheet1.csv]

Supplemental Datasets 1-4 are available at https://osf.io/2uzd3/
