# Supplementary material for: Nitrate and ammonium, the yin and yang of nitrogen uptake: a time-course transcriptomic study in rice
Source: Front Plant Sci. 2024 Aug 23;15:1343073. doi: 10.3389/fpls.2024.1343073 (PMC11377263; doi:10.3389/fpls.2024.1343073)
Supplement: Supplementary Data Sheet 5 — Gene ontology enrichment of the WGNCA root co-expression clusters. [file DataSheet3.xlsx]

## Sheet: Sheet1
Dataset S5
Gene ontology enrichment of the WGNCA root co-expression clusters
GO enrichment for co-expression clusters were analyzed on the GO enrichment tool of the Plaza Monocots 4.0 Platform using the Locus IDs and the publicly available Rice v7.0JGI database with the whole annotated genome as the reference set.
WGNCA cluster	#GO-term	Enrichment(log2)	e-value	GO-type	Description
chocolate4	GO:0005777	2.65582	0.00998032	CC	peroxisome
chocolate4	GO:0042579	2.65582	0.00998032	CC	microbody
darkolivegreen2	GO:0008652	3.28804	0.00997485	BP	cellular amino acid biosynthetic process
firebrick4	GO:0018193	1.18436	0.00997324	BP	peptidyl-amino acid modification
mediumorchid	GO:0044712	1.63248	0.00996859	BP	single-organism catabolic process
orangered4	GO:0006820	1.18479	0.00996687	BP	anion transport
deeppink	GO:0009605	1.57959	0.00996629	BP	response to external stimulus
green3	GO:0035265	3.29122	0.00995834	BP	organ growth
darkturquoise	GO:0009055	1.40854	0.00994623	MF	electron carrier activity
darkorange2	GO:0019567	4.41553	0.00994153	BP	arabinose biosynthetic process
darkorange2	GO:1903340	4.41553	0.00994153	BP	positive regulation of cell wall organization or biogenesis
darkorange2	GO:0010306	4.41553	0.00994153	BP	rhamnogalacturonan II biosynthetic process
darkorange2	GO:0032580	4.41553	0.00994153	CC	Golgi cisterna membrane
darkorange2	GO:0010396	4.41553	0.00994153	BP	rhamnogalacturonan II metabolic process
darkorange2	GO:0019322	4.41553	0.00994153	BP	pentose biosynthetic process
darkorange2	GO:1901348	4.41553	0.00994153	BP	positive regulation of secondary cell wall biogenesis
darkorange2	GO:0004310	4.41553	0.00994153	MF	farnesyl-diphosphate farnesyltransferase activity
darkorange2	GO:0051996	4.41553	0.00994153	MF	squalene synthase activity
darkorange2	GO:0048759	4.41553	0.00994153	BP	xylem vessel member cell differentiation
paleturquoise	GO:0047517	4.41553	0.00994153	MF	1,4-beta-D-xylan synthase activity
paleturquoise	GO:0007204	4.41553	0.00994153	BP	positive regulation of cytosolic calcium ion concentration
paleturquoise	GO:1990538	4.41553	0.00994153	MF	xylan O-acetyltransferase activity
paleturquoise	GO:0050848	4.41553	0.00994153	BP	regulation of calcium-mediated signaling
paleturquoise	GO:0050850	4.41553	0.00994153	BP	positive regulation of calcium-mediated signaling
paleturquoise	GO:1901804	4.41553	0.00994153	BP	beta-glucoside metabolic process
darkorange2	GO:0042743	1.40834	0.00993325	BP	hydrogen peroxide metabolic process
paleturquoise	GO:1902578	0.660647	0.00993145	BP	single-organism localization
darkolivegreen	GO:0016740	0.509632	0.00993123	MF	transferase activity
green	GO:0005783	-0.405554	0.00992675	CC	endoplasmic reticulum
lightpink2	GO:1900458	4.48234	0.00992335	BP	negative regulation of brassinosteroid mediated signaling pathway
yellow2	GO:0051410	8.23722	0.00992067	BP	detoxification of nitrogen compound
darkorange2	GO:0044459	0.995203	0.00991445	CC	plasma membrane part
paleturquoise	GO:0044459	0.995203	0.00991445	CC	plasma membrane part
firebrick4	GO:0016820	1.40919	0.00991163	MF	hydrolase activity, acting on acid anhydrides, catalyzing transmembrane movement of substances
green	GO:0071491	1.45597	0.00991105	BP	cellular response to red light
yellow3	GO:0048878	2.64734	0.00990921	BP	chemical homeostasis
deeppink1	GO:0005886	0.980697	0.00990272	CC	plasma membrane
mediumorchid	GO:0006810	0.84141	0.00990159	BP	transport
deeppink	GO:0005886	1.24219	0.00989758	CC	plasma membrane
darkseagreen3	GO:0022891	0.389605	0.00989739	MF	substrate-specific transmembrane transporter activity
lavenderblush3	GO:0042277	1.28603	0.00988733	MF	peptide binding
darkseagreen2	GO:0000278	3.29055	0.00988713	BP	mitotic cell cycle
pink4	GO:0044003	4.53619	0.00987414	BP	modification by symbiont of host morphology or physiology
darkseagreen3	GO:0006397	-1.35112	0.00987409	BP	mRNA processing
green	GO:0065003	0.439294	0.00987387	BP	macromolecular complex assembly
lightpink2	GO:0016310	0.65226	0.00987334	BP	phosphorylation
orangered4	GO:0006468	0.528388	0.00986406	BP	protein phosphorylation
darkolivegreen2	GO:0016866	4.53678	0.00986259	MF	intramolecular transferase activity
thistle4	GO:0015711	1.32166	0.00985276	BP	organic anion transport
yellow3	GO:0098662	3.29643	0.00984053	BP	inorganic cation transmembrane transport
pink4	GO:0005623	0.417123	0.00983952	CC	cell
green	GO:0033993	0.289523	0.00983859	BP	response to lipid
firebrick4	GO:0009636	1.63795	0.00981534	BP	response to toxic substance
turquoise	GO:0019439	0.728059	0.00980385	BP	aromatic compound catabolic process
coral	GO:0016042	2.27484	0.00980159	BP	lipid catabolic process
coral	GO:0000785	2.27484	0.00980159	CC	chromatin
darkseagreen3	GO:0009785	1.59046	0.00977292	BP	blue light signaling pathway
darkseagreen3	GO:0030522	1.59046	0.00977292	BP	intracellular receptor signaling pathway
darkseagreen3	GO:0010181	1.59046	0.00977292	MF	FMN binding
lavenderblush3	GO:0071826	0.88004	0.00977269	BP	ribonucleoprotein complex subunit organization
ivory	GO:0001101	0.879619	0.00977258	BP	response to acid chemical
green	GO:0016043	-0.204584	0.00976915	BP	cellular component organization
slateblue1	GO:0016411	4.52905	0.00975456	MF	acylglycerol O-acyltransferase activity
slateblue1	GO:0019902	4.52905	0.00975456	MF	phosphatase binding
slateblue1	GO:0019903	4.52905	0.00975456	MF	protein phosphatase binding
slateblue1	GO:0045995	4.52905	0.00975456	BP	regulation of embryonic development
darkorange2	GO:1901617	1.32653	0.00973803	BP	organic hydroxy compound biosynthetic process
blue3	GO:0000041	4.54276	0.00973667	BP	transition metal ion transport
yellow2	GO:0065003	2.64228	0.00973608	BP	macromolecular complex assembly
pink4	GO:0044464	0.417891	0.00973071	CC	cell part
green	GO:0048564	1.90496	0.00972726	BP	photosystem I assembly
coral	GO:0007165	0.765595	0.0097227	BP	signal transduction
lightblue4	GO:0010223	3.30369	0.00971656	BP	secondary shoot formation
lightblue4	GO:0010346	3.30369	0.00971656	BP	shoot axis formation
green3	GO:0007275	0.593798	0.00970819	BP	multicellular organism development
plum	GO:0023052	1.37212	0.00970772	BP	signaling
brown2	GO:0044283	1.24907	0.00969864	BP	small molecule biosynthetic process
darkolivegreen	GO:0022857	-2.93164	0.00968639	MF	transmembrane transporter activity
plum	GO:0080113	4.55117	0.00967896	BP	regulation of seed growth
plum	GO:0080167	2.66737	0.00967521	BP	response to karrikin
magenta3	GO:0006807	-0.236962	0.00967488	BP	nitrogen compound metabolic process
magenta3	GO:0003006	0.543961	0.00966764	BP	developmental process involved in reproduction
darkturquoise	GO:0010154	0.707143	0.00966488	BP	fruit development
darkorange2	GO:0005351	2.65	0.00966394	MF	sugar:proton symporter activity
darkorange2	GO:0070726	2.65	0.00966394	BP	cell wall assembly
darkorange2	GO:0071668	2.65	0.00966394	BP	plant-type cell wall assembly
darkorange2	GO:0005402	2.65	0.00966394	MF	cation:sugar symporter activity
paleturquoise	GO:0070726	2.65	0.00966394	BP	cell wall assembly
paleturquoise	GO:0071668	2.65	0.00966394	BP	plant-type cell wall assembly
darkseagreen3	GO:0009161	-1.47665	0.00965564	BP	ribonucleoside monophosphate metabolic process
lavenderblush3	GO:0010558	0.51569	0.00965536	BP	negative regulation of macromolecule biosynthetic process
darkorange2	GO:0019438	0.378504	0.00965319	BP	aromatic compound biosynthetic process
ivory	GO:0031329	3.31184	0.00965251	BP	regulation of cellular catabolic process
ivory	GO:0031669	2.00603	0.00965111	BP	cellular response to nutrient levels
darkorange2	GO:0034357	-2.23695	0.0096488	CC	photosynthetic membrane
lightpink1	GO:0046467	2.27529	0.00964524	BP	membrane lipid biosynthetic process
plum	GO:0044700	1.37364	0.00964049	BP	single organism signaling
saddlebrown	GO:0080134	0.999713	0.00963836	BP	regulation of response to stress
green	GO:0002831	0.763712	0.00960348	BP	regulation of response to biotic stimulus
saddlebrown	GO:0019395	2.66061	0.00960146	BP	fatty acid oxidation
indianred3	GO:0034756	8.28453	0.00960133	BP	regulation of iron ion transport
saddlebrown	GO:0051050	3.28119	0.00959558	BP	positive regulation of transport
paleturquoise	GO:0051234	0.421747	0.00959301	BP	establishment of localization
darkorange2	GO:0006820	1.13543	0.00958381	BP	anion transport
paleturquoise	GO:0006820	1.13543	0.00958381	BP	anion transport
darkorange2	GO:0006979	0.800825	0.00956935	BP	response to oxidative stress
plum	GO:0009890	2.26824	0.00956613	BP	negative regulation of biosynthetic process
darkturquoise	GO:0019748	0.931521	0.00955827	BP	secondary metabolic process
lavenderblush3	GO:0051172	0.473597	0.00955124	BP	negative regulation of nitrogen compound metabolic process
darkorange2	GO:0006520	0.964873	0.00955039	BP	cellular amino acid metabolic process
brown2	GO:0060255	0.657713	0.00954858	BP	regulation of macromolecule metabolic process
darkseagreen3	GO:0070887	0.279656	0.00953201	BP	cellular response to chemical stimulus
saddlebrown	GO:0071702	0.779372	0.00953131	BP	organic substance transport
darkseagreen2	GO:0042277	4.56206	0.00952644	MF	peptide binding
firebrick4	GO:0008152	0.135054	0.00952428	BP	metabolic process
coral	GO:0009699	2.28573	0.0095056	BP	phenylpropanoid biosynthetic process
darkorange2	GO:0000911	2.0005	0.00950316	BP	cytokinesis by cell plate formation
paleturquoise	GO:0051493	2.0005	0.00950316	BP	regulation of cytoskeleton organization
brown2	GO:0033014	2.68296	0.00950283	BP	tetrapyrrole biosynthetic process
firebrick4	GO:0015662	2.65841	0.00950242	MF	ATPase activity, coupled to transmembrane movement of ions, phosphorylative mechanism
firebrick4	GO:0042398	2.65841	0.00950242	BP	cellular modified amino acid biosynthetic process
darkslateblue	GO:1901265	0.438001	0.00950022	MF	nucleoside phosphate binding
darkslateblue	GO:0000166	0.438001	0.00950022	MF	nucleotide binding
darkturquoise	GO:0006259	-1.65376	0.00948911	BP	DNA metabolic process
slateblue1	GO:0032502	0.647008	0.0094857	BP	developmental process
darkseagreen3	GO:0044092	1.22789	0.0094775	BP	negative regulation of molecular function
paleturquoise	GO:0005654	-2.94553	0.00946262	CC	nucleoplasm
lightblue4	GO:0043227	-0.26922	0.00945769	CC	membrane-bounded organelle
magenta3	GO:0006611	2.66949	0.00945721	BP	protein export from nucleus
magenta3	GO:0006351	-0.696469	0.00945402	BP	transcription, DNA-templated
magenta3	GO:0097659	-0.696469	0.00945402	BP	nucleic acid-templated transcription
indianred2	GO:0019219	1.04967	0.00944814	BP	regulation of nucleobase-containing compound metabolic process
darkseagreen3	GO:0031058	1.74574	0.00944226	BP	positive regulation of histone modification
green	GO:0009814	0.56207	0.00944111	BP	defense response, incompatible interaction
firebrick4	GO:0018205	1.52299	0.00944097	BP	peptidyl-lysine modification
darkturquoise	GO:0072593	1.19527	0.00942021	BP	reactive oxygen species metabolic process
brown2	GO:0003677	0.744415	0.00941898	MF	DNA binding
moccasin	GO:0016021	1.13322	0.00941804	CC	integral component of membrane
paleturquoise	GO:0030029	1.80335	0.00941623	BP	actin filament-based process
darkseagreen3	GO:0009826	-0.831003	0.00941551	BP	unidimensional cell growth
plum	GO:0007165	1.37896	0.00940798	BP	signal transduction
orangered4	GO:0051179	0.435382	0.00939572	BP	localization
lightpink2	GO:0044767	0.471969	0.00939369	BP	single-organism developmental process
lightpink2	GO:0006972	2.28769	0.00939272	BP	hyperosmotic response
turquoise	GO:0005874	-1.63981	0.00938711	CC	microtubule
yellow2	GO:0090332	4.57426	0.00935239	BP	stomatal closure
magenta3	GO:0032774	-0.697625	0.0093397	BP	RNA biosynthetic process
darkseagreen3	GO:0071495	0.340177	0.00933443	BP	cellular response to endogenous stimulus
magenta3	GO:0021700	1.26267	0.00931904	BP	developmental maturation
lightpink1	GO:0044711	0.61307	0.0093147	BP	single-organism biosynthetic process
orangered1	GO:0080134	1.8054	0.00931399	BP	regulation of response to stress
darkturquoise	GO:0010033	0.406333	0.00931377	BP	response to organic substance
magenta3	GO:0009607	-1.06189	0.00930467	BP	response to biotic stimulus
firebrick4	GO:0030529	-1.494	0.00930369	CC	intracellular ribonucleoprotein complex
antiquewhite1	GO:0097272	8.33344	0.0093005	BP	ammonia homeostasis
antiquewhite1	GO:0097275	8.33344	0.0093005	BP	cellular ammonia homeostasis
salmon2	GO:0016071	2.67876	0.00929847	BP	mRNA metabolic process
firebrick4	GO:0010293	4.46577	0.00929033	MF	abscisic aldehyde oxidase activity
firebrick4	GO:0018479	4.46577	0.00929033	MF	benzaldehyde dehydrogenase (NAD+) activity
firebrick4	GO:0047724	4.46577	0.00929033	MF	inosine nucleosidase activity
firebrick4	GO:0031957	4.46577	0.00929033	MF	very long-chain fatty acid-CoA ligase activity
slateblue1	GO:0008299	2.29458	0.0092827	BP	isoprenoid biosynthetic process
lightpink2	GO:0009414	1.13994	0.0092804	BP	response to water deprivation
mediumorchid	GO:0009161	2.29458	0.00926966	BP	ribonucleoside monophosphate metabolic process
green	GO:0031225	-1.11212	0.00926687	CC	anchored component of membrane
green3	GO:0006753	1.65679	0.0092567	BP	nucleoside phosphate metabolic process
deeppink	GO:0072350	4.58409	0.00925595	BP	tricarboxylic acid metabolic process
plum	GO:0019747	4.58594	0.00923618	BP	regulation of isoprenoid metabolic process
lavenderblush3	GO:0016796	1.9324	0.00922755	MF	exonuclease activity, active with either ribo- or deoxyribonucleic acids and producing 5'-phosphomonoesters
darkslateblue	GO:0017076	0.463058	0.00922366	MF	purine nucleotide binding
turquoise	GO:0016746	-0.703247	0.00922183	MF	transferase activity, transferring acyl groups
magenta3	GO:0055114	-0.892652	0.00922046	BP	oxidation-reduction process
thistle4	GO:0004020	4.43209	0.00920204	MF	adenylylsulfate kinase activity
thistle4	GO:0015940	4.43209	0.00920204	BP	pantothenate biosynthetic process
thistle4	GO:0015939	4.43209	0.00920204	BP	pantothenate metabolic process
thistle4	GO:0047274	4.43209	0.00920204	MF	galactinol-sucrose galactosyltransferase activity
thistle4	GO:0032119	4.43209	0.00920204	BP	sequestering of zinc ion
thistle4	GO:0015774	4.43209	0.00920204	BP	polysaccharide transport
thistle4	GO:0009098	4.43209	0.00920204	BP	leucine biosynthetic process
thistle4	GO:0034432	4.43209	0.00920204	MF	bis(5'-adenosyl)-pentaphosphatase activity
thistle4	GO:0102229	4.43209	0.00920204	MF	amylopectin maltohydrolase activity
thistle	GO:0030981	4.58903	0.00920096	CC	cortical microtubule cytoskeleton
orangered1	GO:0071310	1.2439	0.0091993	BP	cellular response to organic substance
firebrick4	GO:1990904	-1.49585	0.00919117	CC	ribonucleoprotein complex
lightpink1	GO:0005615	2.29236	0.00918821	CC	extracellular space
antiquewhite1	GO:0090304	-1.60834	0.00918401	BP	nucleic acid metabolic process
lightpink1	GO:0007010	1.53268	0.00918225	BP	cytoskeleton organization
mediumpurple4	GO:0007492	8.35012	0.00917984	BP	endoderm development
mediumpurple4	GO:0001704	8.35012	0.00917984	BP	formation of primary germ layer
mediumpurple4	GO:0001706	8.35012	0.00917984	BP	endoderm formation
mediumpurple4	GO:0090440	8.35012	0.00917984	MF	abscisic acid transporter activity
mediumpurple4	GO:0007369	8.35012	0.00917984	BP	gastrulation
mediumpurple4	GO:0035987	8.35012	0.00917984	BP	endodermal cell differentiation
indianred2	GO:0003712	3.34245	0.00917002	MF	transcription cofactor activity
lavenderblush3	GO:0022618	0.889142	0.00916692	BP	ribonucleoprotein complex assembly
lavenderblush3	GO:0003682	0.889142	0.00916692	MF	chromatin binding
ivory	GO:0016620	3.3388	0.00916666	MF	oxidoreductase activity, acting on the aldehyde or oxo group of donors, NAD or NADP as acceptor
ivory	GO:0051537	3.3388	0.00916666	MF	2 iron, 2 sulfur cluster binding
slateblue1	GO:0071310	1.07839	0.00916294	BP	cellular response to organic substance
yellow3	GO:1901698	2.68074	0.00915174	BP	response to nitrogen compound
paleturquoise	GO:0055086	-2.95254	0.00915103	BP	nucleobase-containing small molecule metabolic process
ivory	GO:0043101	4.57487	0.00911598	BP	purine-containing compound salvage
ivory	GO:0006591	4.57487	0.00911598	BP	ornithine metabolic process
plum	GO:0010605	2.00293	0.00909927	BP	negative regulation of macromolecule metabolic process
darkslateblue	GO:0032555	0.464223	0.00909554	MF	purine ribonucleotide binding
yellow2	GO:0009845	3.33033	0.00908714	BP	seed germination
lightpink2	GO:0030529	-2.95137	0.00908597	CC	intracellular ribonucleoprotein complex
turquoise	GO:0009853	1.48333	0.009081	BP	photorespiration
coral	GO:0031225	1.8212	0.0090789	CC	anchored component of membrane
lavenderblush3	GO:0010941	1.0255	0.00907664	BP	regulation of cell death
lightpink2	GO:1902532	3.33033	0.00906688	BP	negative regulation of intracellular signal transduction
salmon2	GO:0044267	1.06408	0.00906221	BP	cellular protein metabolic process
orangered4	GO:0043531	0.939542	0.00906177	MF	ADP binding
darkturquoise	GO:0033177	2.67843	0.00905899	CC	proton-transporting two-sector ATPase complex, proton-transporting domain
darkorange2	GO:0006811	0.749199	0.00904591	BP	ion transport
lightblue4	GO:0009926	2.30369	0.00904541	BP	auxin polar transport
turquoise	GO:0006732	0.663418	0.00904322	BP	coenzyme metabolic process
darkturquoise	GO:0048194	4.48579	0.0090427	BP	Golgi vesicle budding
darkturquoise	GO:0048207	4.48579	0.0090427	BP	vesicle targeting, rough ER to cis-Golgi
darkturquoise	GO:0048208	4.48579	0.0090427	BP	COPII vesicle coating
darkturquoise	GO:0090114	4.48579	0.0090427	BP	COPII-coated vesicle budding
darkturquoise	GO:0016328	4.48579	0.0090427	CC	lateral plasma membrane
darkturquoise	GO:0006901	4.48579	0.0090427	BP	vesicle coating
darkseagreen3	GO:1901615	0.607269	0.00903815	BP	organic hydroxy compound metabolic process
turquoise	GO:0006458	2.54606	0.00903726	BP	'de novo' protein folding
turquoise	GO:0006564	2.54606	0.00903726	BP	L-serine biosynthetic process
turquoise	GO:0061013	2.54606	0.00903726	BP	regulation of mRNA catabolic process
turquoise	GO:0006222	2.54606	0.00903726	BP	UMP biosynthetic process
turquoise	GO:0006353	2.54606	0.00903726	BP	DNA-templated transcription, termination
turquoise	GO:0046049	2.54606	0.00903726	BP	UMP metabolic process
turquoise	GO:0016180	2.54606	0.00903726	BP	snRNA processing
turquoise	GO:0033588	2.54606	0.00903726	CC	Elongator holoenzyme complex
turquoise	GO:0009174	2.54606	0.00903726	BP	pyrimidine ribonucleoside monophosphate biosynthetic process
deeppink1	GO:0051156	4.60146	0.00902966	BP	glucose 6-phosphate metabolic process
deeppink1	GO:0006098	4.60146	0.00902966	BP	pentose-phosphate shunt
turquoise	GO:0006771	2.18992	0.00902094	BP	riboflavin metabolic process
turquoise	GO:0044839	2.18992	0.00902094	BP	cell cycle G2/M phase transition
turquoise	GO:0042727	2.18992	0.00902094	BP	flavin-containing compound biosynthetic process
turquoise	GO:0009231	2.18992	0.00902094	BP	riboflavin biosynthetic process
turquoise	GO:0046835	2.18992	0.00902094	BP	carbohydrate phosphorylation
turquoise	GO:0009129	2.18992	0.00902094	BP	pyrimidine nucleoside monophosphate metabolic process
lightpink2	GO:1990904	-2.95322	0.00900496	CC	ribonucleoprotein complex
paleturquoise	GO:0009826	1.01114	0.00898697	BP	unidimensional cell growth
salmon2	GO:0030041	4.60708	0.00898142	BP	actin filament polymerization
darkturquoise	GO:0002238	3.30521	0.00898008	BP	response to molecule of fungal origin
plum	GO:0031327	2.29101	0.00897219	BP	negative regulation of cellular biosynthetic process
lavenderblush3	GO:0051192	2.54907	0.00897044	MF	prosthetic group binding
lavenderblush3	GO:0031396	2.54907	0.00897044	BP	regulation of protein ubiquitination
lavenderblush3	GO:0031507	2.54907	0.00897044	BP	heterochromatin assembly
lavenderblush3	GO:0097354	2.54907	0.00897044	BP	prenylation
lavenderblush3	GO:0000036	2.54907	0.00897044	MF	ACP phosphopantetheine attachment site binding involved in fatty acid biosynthetic process
lavenderblush3	GO:0018196	2.54907	0.00897044	BP	peptidyl-asparagine modification
lavenderblush3	GO:0044620	2.54907	0.00897044	MF	ACP phosphopantetheine attachment site binding
lavenderblush3	GO:0018342	2.54907	0.00897044	BP	protein prenylation
lavenderblush3	GO:0018279	2.54907	0.00897044	BP	protein N-linked glycosylation via asparagine
lavenderblush3	GO:0010369	2.54907	0.00897044	CC	chromocenter
lavenderblush3	GO:0005828	2.54907	0.00897044	CC	kinetochore microtubule
darkorange2	GO:0048438	1.20428	0.00896919	BP	floral whorl development
thistle	GO:0043228	1.49473	0.00896713	CC	non-membrane-bounded organelle
thistle	GO:0043232	1.49473	0.00896713	CC	intracellular non-membrane-bounded organelle
paleturquoise	GO:0010214	1.8169	0.00896668	BP	seed coat development
saddlebrown	GO:0042277	2.29569	0.00896404	MF	peptide binding
lightpink1	GO:0032501	0.431629	0.00895975	BP	multicellular organismal process
darkolivegreen2	GO:0016769	4.60834	0.00895926	MF	transferase activity, transferring nitrogenous groups
darkolivegreen2	GO:0008483	4.60834	0.00895926	MF	transaminase activity
indianred2	GO:0010228	2.30121	0.00895678	BP	vegetative to reproductive phase transition of meristem
coral	GO:0019748	1.34351	0.00895345	BP	secondary metabolic process
darkseagreen3	GO:0016051	-0.896367	0.00895166	BP	carbohydrate biosynthetic process
magenta3	GO:0005768	1.14838	0.00894727	CC	endosome
lavenderblush3	GO:0034620	2.19292	0.0089424	BP	cellular response to unfolded protein
lavenderblush3	GO:0007030	2.19292	0.0089424	BP	Golgi organization
lavenderblush3	GO:0051985	2.19292	0.0089424	BP	negative regulation of chromosome segregation
lavenderblush3	GO:0044839	2.19292	0.0089424	BP	cell cycle G2/M phase transition
lavenderblush3	GO:1902100	2.19292	0.0089424	BP	negative regulation of metaphase/anaphase transition of cell cycle
lavenderblush3	GO:0045839	2.19292	0.0089424	BP	negative regulation of mitotic nuclear division
lavenderblush3	GO:0010205	2.19292	0.0089424	BP	photoinhibition
lavenderblush3	GO:0043155	2.19292	0.0089424	BP	negative regulation of photosynthesis, light reaction
lavenderblush3	GO:0045841	2.19292	0.0089424	BP	negative regulation of mitotic metaphase/anaphase transition
lavenderblush3	GO:0033048	2.19292	0.0089424	BP	negative regulation of mitotic sister chromatid segregation
lavenderblush3	GO:0033046	2.19292	0.0089424	BP	negative regulation of sister chromatid segregation
lavenderblush3	GO:1905819	2.19292	0.0089424	BP	negative regulation of chromosome separation
lavenderblush3	GO:0052745	2.19292	0.0089424	MF	inositol phosphate phosphatase activity
lavenderblush3	GO:2000816	2.19292	0.0089424	BP	negative regulation of mitotic sister chromatid separation
darkorange2	GO:0071705	0.788862	0.0089404	BP	nitrogen compound transport
magenta3	GO:0033612	3.32157	0.00893484	MF	receptor serine/threonine kinase binding
magenta3	GO:0043087	3.32157	0.00893484	BP	regulation of GTPase activity
paleturquoise	GO:0051179	0.414458	0.00893247	BP	localization
mediumorchid	GO:0005773	1.0797	0.00893179	CC	vacuole
thistle4	GO:0010311	1.81318	0.00892215	BP	lateral root formation
darkseagreen3	GO:0031967	-0.417951	0.00891867	CC	organelle envelope
turquoise	GO:1901700	-0.245307	0.00890941	BP	response to oxygen-containing compound
indianred2	GO:0009889	1.01171	0.00890806	BP	regulation of biosynthetic process
thistle4	GO:0009814	1.01175	0.00890799	BP	defense response, incompatible interaction
darkslateblue	GO:0048580	1.14787	0.00890762	BP	regulation of post-embryonic development
darkseagreen2	GO:0050790	3.34593	0.0089019	BP	regulation of catalytic activity
green3	GO:0016053	1.34403	0.00888793	BP	organic acid biosynthetic process
green3	GO:0046394	1.34403	0.00888793	BP	carboxylic acid biosynthetic process
saddlebrown	GO:0008219	1.20685	0.00888407	BP	cell death
mediumorchid	GO:1901698	1.82328	0.00887898	BP	response to nitrogen compound
magenta3	GO:0000145	2.3011	0.00887486	CC	exocyst
indianred2	GO:0016643	8.40134	0.00887289	MF	oxidoreductase activity, acting on the CH-NH2 group of donors, iron-sulfur protein as acceptor
indianred2	GO:0016041	8.40134	0.00887289	MF	glutamate synthase (ferredoxin) activity
indianred2	GO:0080114	8.40134	0.00887289	BP	positive regulation of glycine hydroxymethyltransferase activity
indianred2	GO:0001077	8.40134	0.00887289	MF	transcriptional activator activity, RNA polymerase II core promoter proximal region sequence-specific binding
indianred2	GO:0048505	8.40134	0.00887289	BP	regulation of timing of cell differentiation
turquoise	GO:0050832	-0.743774	0.00886572	BP	defense response to fungus
antiquewhite1	GO:0046527	2.71139	0.00886295	MF	glucosyltransferase activity
orangered4	GO:0022857	0.686803	0.00886162	MF	transmembrane transporter activity
ivory	GO:0034284	2.71358	0.0088529	BP	response to monosaccharide
ivory	GO:0042542	2.71358	0.0088529	BP	response to hydrogen peroxide
darkorange2	GO:0009534	-1.89432	0.0088517	CC	chloroplast thylakoid
pink4	GO:0044424	0.469897	0.0088507	CC	intracellular part
darkseagreen3	GO:0030234	-0.971418	0.00884437	MF	enzyme regulator activity
turquoise	GO:0009749	1.12076	0.00884374	BP	response to glucose
lavenderblush3	GO:0005507	0.653294	0.0088397	MF	copper ion binding
magenta3	GO:0043043	-1.89344	0.00883927	BP	peptide biosynthetic process
green	GO:0015935	-1.87265	0.00883278	CC	small ribosomal subunit
darkolivegreen	GO:0030162	3.35502	0.00883245	BP	regulation of proteolysis
green3	GO:0009117	1.669	0.00882711	BP	nucleotide metabolic process
thistle4	GO:0004867	2.01705	0.00881817	MF	serine-type endopeptidase inhibitor activity
salmon2	GO:0034641	0.915597	0.00881632	BP	cellular nitrogen compound metabolic process
plum	GO:1900618	4.62156	0.00880291	BP	regulation of shoot system morphogenesis
saddlebrown	GO:0072598	2.69623	0.00879945	BP	protein localization to chloroplast
saddlebrown	GO:0072596	2.69623	0.00879945	BP	establishment of protein localization to chloroplast
saddlebrown	GO:0045036	2.69623	0.00879945	BP	protein targeting to chloroplast
saddlebrown	GO:0009062	2.69623	0.00879945	BP	fatty acid catabolic process
thistle	GO:0005881	4.6222	0.00879875	CC	cytoplasmic microtubule
chocolate4	GO:0016310	1.30508	0.0087949	BP	phosphorylation
turquoise	GO:0019318	1.17611	0.00878991	BP	hexose metabolic process
lightblue4	GO:0043229	-0.26665	0.00878233	CC	intracellular organelle
lightpink2	GO:0045088	1.83026	0.00878139	BP	regulation of innate immune response
darkseagreen3	GO:0048868	-1.27056	0.00877909	BP	pollen tube development
orangered4	GO:0010467	-0.445748	0.00877655	BP	gene expression
turquoise	GO:0019842	0.895296	0.00877192	MF	vitamin binding
green3	GO:0070011	-2.24469	0.00877108	MF	peptidase activity, acting on L-amino acid peptides
lightpink2	GO:0005488	0.168126	0.00876536	MF	binding
mediumorchid	GO:0034641	0.569809	0.00876516	BP	cellular nitrogen compound metabolic process
chocolate4	GO:0006796	1.15645	0.00875598	BP	phosphate-containing compound metabolic process
pink4	GO:0051322	8.41883	0.0087535	BP	anaphase
pink4	GO:0007133	8.41883	0.0087535	BP	meiotic anaphase I
yellow3	GO:0006562	8.41883	0.0087535	BP	proline catabolic process
yellow3	GO:0010133	8.41883	0.0087535	BP	proline catabolic process to glutamate
lightblue4	GO:0003824	0.273306	0.00875219	MF	catalytic activity
darkturquoise	GO:0016818	-1.37881	0.00874748	MF	hydrolase activity, acting on acid anhydrides, in phosphorus-containing anhydrides
darkslateblue	GO:1901654	4.56693	0.00874365	BP	response to ketone
darkslateblue	GO:0046898	4.56693	0.00874365	BP	response to cycloheximide
darkseagreen3	GO:0048831	0.621322	0.00873696	BP	regulation of shoot system development
firebrick4	GO:0042626	1.4372	0.00873471	MF	ATPase activity, coupled to transmembrane movement of substances
slateblue1	GO:0044272	2.31639	0.00872948	BP	sulfur compound biosynthetic process
lightpink1	GO:0089701	4.5554	0.00872823	CC	U2AF
saddlebrown	GO:0042578	1.15309	0.00871763	MF	phosphoric ester hydrolase activity
darkmagenta	GO:0080050	3.36911	0.00871647	BP	regulation of seed development
firebrick4	GO:1902494	-1.66763	0.00870709	CC	catalytic complex
darkseagreen2	GO:0044786	4.62918	0.0087054	BP	cell cycle DNA replication
thistle4	GO:0015994	1.6639	0.00869817	BP	chlorophyll metabolic process
thistle4	GO:0070279	1.6639	0.00869817	MF	vitamin B6 binding
thistle4	GO:0030170	1.6639	0.00869817	MF	pyridoxal phosphate binding
darkorange2	GO:0016854	2.69307	0.00868882	MF	racemase and epimerase activity
darkorange2	GO:0016129	2.69307	0.00868882	BP	phytosteroid biosynthetic process
darkorange2	GO:0006949	2.69307	0.00868882	BP	syncytium formation
paleturquoise	GO:0030838	2.69307	0.00868882	BP	positive regulation of actin filament polymerization
paleturquoise	GO:0045010	2.69307	0.00868882	BP	actin nucleation
darkseagreen3	GO:0050832	0.540941	0.00868535	BP	defense response to fungus
salmon2	GO:0044238	0.579612	0.00866968	BP	primary metabolic process
deeppink	GO:0016782	4.633	0.008667	MF	transferase activity, transferring sulfur-containing groups
lightpink2	GO:0044435	-1.2734	0.00865784	CC	plastid part
magenta3	GO:0060149	4.54396	0.00865535	BP	negative regulation of posttranscriptional gene silencing
magenta3	GO:0009663	4.54396	0.00865535	BP	plasmodesma organization
magenta3	GO:0006741	4.54396	0.00865535	BP	NADP biosynthetic process
yellow2	GO:0016607	4.63236	0.00865075	CC	nuclear speck
darkorange2	GO:0008233	-0.903299	0.00864931	MF	peptidase activity
lightslateblue	GO:0044444	-0.664776	0.00864569	CC	cytoplasmic part
darkslateblue	GO:0009738	1.44177	0.00864472	BP	abscisic acid-activated signaling pathway
green	GO:0090696	-0.931544	0.00864439	BP	post-embryonic plant organ development
green3	GO:0016787	-0.790889	0.0086421	MF	hydrolase activity
thistle4	GO:0010675	2.29458	0.00863242	BP	regulation of cellular carbohydrate metabolic process
lavenderblush3	GO:0044271	-0.183513	0.00862445	BP	cellular nitrogen compound biosynthetic process
yellow3	GO:0055072	4.63747	0.0086178	BP	iron ion homeostasis
darkorange2	GO:0006012	3.32243	0.00861357	BP	galactose metabolic process
darkorange2	GO:0072488	3.32243	0.00861357	BP	ammonium transmembrane transport
paleturquoise	GO:0090447	3.32243	0.00861357	MF	glycerol-3-phosphate 2-O-acyltransferase activity
antiquewhite1	GO:0051275	4.633	0.00861263	BP	beta-glucan catabolic process
antiquewhite1	GO:0030245	4.633	0.00861263	BP	cellulose catabolic process
indianred2	GO:1901700	1.06565	0.00859219	BP	response to oxygen-containing compound
indianred2	GO:0006996	1.32744	0.00857374	BP	organelle organization
salmon2	GO:0018205	3.37213	0.00857119	BP	peptidyl-lysine modification
brown2	GO:0043228	-1.88588	0.00855918	CC	non-membrane-bounded organelle
brown2	GO:0043232	-1.88588	0.00855918	CC	intracellular non-membrane-bounded organelle
salmon2	GO:0031324	2.30055	0.00855752	BP	negative regulation of cellular metabolic process
antiquewhite1	GO:0099080	2.72611	0.00855668	CC	supramolecular complex
darkorange2	GO:0009753	1.10519	0.00855652	BP	response to jasmonic acid
turquoise	GO:0001101	-0.287897	0.00854033	BP	response to acid chemical
orangered4	GO:0006996	-0.939151	0.00853755	BP	organelle organization
darkorange2	GO:0010043	1.83057	0.00853294	BP	response to zinc ion
turquoise	GO:0009532	0.358191	0.00853155	CC	plastid stroma
salmon2	GO:0043226	0.477367	0.00852422	CC	organelle
salmon2	GO:0009889	1.29159	0.00849884	BP	regulation of biosynthetic process
darkorange2	GO:0048367	0.628938	0.00847984	BP	shoot system development
darkseagreen3	GO:0031975	-0.421542	0.00845778	CC	envelope
antiquewhite1	GO:0010467	-1.62076	0.00845419	BP	gene expression
thistle4	GO:0050832	0.890712	0.00844681	BP	defense response to fungus
turquoise	GO:0010468	-0.227359	0.00843702	BP	regulation of gene expression
plum	GO:0046483	0.903963	0.00843466	BP	heterocycle metabolic process
darkorange2	GO:0015293	2.03702	0.00843329	MF	symporter activity
paleturquoise	GO:0030244	2.03702	0.00843329	BP	cellulose biosynthetic process
magenta3	GO:0048523	0.81604	0.00842917	BP	negative regulation of cellular process
green3	GO:0000271	1.84185	0.00842599	BP	polysaccharide biosynthetic process
turquoise	GO:0005789	-1.12699	0.00842086	CC	endoplasmic reticulum membrane
lightblue4	GO:0043226	-0.268384	0.00841884	CC	organelle
brown2	GO:0016301	0.800922	0.00841859	MF	kinase activity
darkturquoise	GO:0009719	0.460513	0.0084078	BP	response to endogenous stimulus
darkseagreen2	GO:0016787	1.18054	0.00840292	MF	hydrolase activity
turquoise	GO:0008308	1.76845	0.00840034	MF	voltage-gated anion channel activity
turquoise	GO:0006595	1.76845	0.00840034	BP	polyamine metabolic process
lavenderblush3	GO:0046364	1.2465	0.00839886	BP	monosaccharide biosynthetic process
thistle	GO:0000226	3.3855	0.00838804	BP	microtubule cytoskeleton organization
darkseagreen3	GO:0009607	0.302928	0.00838335	BP	response to biotic stimulus
darkturquoise	GO:1990204	1.67843	0.00837721	CC	oxidoreductase complex
ivory	GO:0070271	1.84203	0.0083719	BP	protein complex biogenesis
thistle	GO:0030554	1.09012	0.00837154	MF	adenyl nucleotide binding
thistle3	GO:0005244	3.38729	0.0083638	MF	voltage-gated ion channel activity
thistle3	GO:0022832	3.38729	0.0083638	MF	voltage-gated channel activity
paleturquoise	GO:0048580	-1.90399	0.00836323	BP	regulation of post-embryonic development
paleturquoise	GO:0006810	0.432541	0.00835801	BP	transport
turquoise	GO:0000466	3.13102	0.00835248	BP	maturation of 5.8S rRNA from tricistronic rRNA transcript (SSU-rRNA, 5.8S rRNA, LSU-rRNA)
turquoise	GO:0042425	3.13102	0.00835248	BP	choline biosynthetic process
turquoise	GO:0016635	3.13102	0.00835248	MF	oxidoreductase activity, acting on the CH-CH group of donors, quinone or related compound as acceptor
turquoise	GO:0004742	3.13102	0.00835248	MF	dihydrolipoyllysine-residue acetyltransferase activity
turquoise	GO:0016418	3.13102	0.00835248	MF	S-acetyltransferase activity
turquoise	GO:0009092	3.13102	0.00835248	BP	homoserine metabolic process
turquoise	GO:0009088	3.13102	0.00835248	BP	threonine biosynthetic process
turquoise	GO:0030688	3.13102	0.00835248	CC	preribosome, small subunit precursor
lightblue4	GO:0008299	2.05215	0.00834433	BP	isoprenoid biosynthetic process
salmon2	GO:0043229	0.479101	0.00833374	CC	intracellular organelle
thistle	GO:0032559	1.09094	0.00833076	MF	adenyl ribonucleotide binding
darkolivegreen2	GO:0004300	8.49098	0.00832709	MF	enoyl-CoA hydratase activity
darkolivegreen2	GO:0016508	8.49098	0.00832709	MF	long-chain-enoyl-CoA hydratase activity
darkolivegreen2	GO:0005356	8.49098	0.00832709	MF	hydrogen:glucose symporter activity
darkolivegreen2	GO:0006425	8.49098	0.00832709	BP	glutaminyl-tRNA aminoacylation
darkolivegreen2	GO:1902001	8.49098	0.00832709	BP	fatty acid transmembrane transport
darkolivegreen2	GO:0009679	8.49098	0.00832709	MF	hexose:proton symporter activity
darkolivegreen2	GO:0004819	8.49098	0.00832709	MF	glutamine-tRNA ligase activity
darkolivegreen2	GO:0090357	8.49098	0.00832709	BP	regulation of tryptophan metabolic process
deeppink	GO:0030912	8.49098	0.00832709	BP	response to deep water
deeppink	GO:0043874	8.49098	0.00832709	MF	acireductone synthase activity
deeppink	GO:0044209	8.49098	0.00832709	BP	AMP salvage
deeppink	GO:0046109	8.49098	0.00832709	BP	uridine biosynthetic process
lavenderblush	GO:0080051	8.49098	0.00832353	BP	cutin transport
lavenderblush	GO:1902609	8.49098	0.00832353	BP	(R)-2-hydroxy-alpha-linolenic acid biosynthetic process
palevioletred	GO:0071786	8.49098	0.00832353	BP	endoplasmic reticulum tubular network organization
lavenderblush3	GO:0010212	1.77146	0.00830773	BP	response to ionizing radiation
lavenderblush3	GO:0090421	1.77146	0.00830773	BP	embryonic meristem initiation
lavenderblush3	GO:0043021	1.77146	0.00830773	MF	ribonucleoprotein complex binding
lavenderblush3	GO:0016895	3.13403	0.00830295	MF	exodeoxyribonuclease activity, producing 5'-phosphomonoesters
lavenderblush3	GO:0006607	3.13403	0.00830295	BP	NLS-bearing protein import into nucleus
lavenderblush3	GO:0045178	3.13403	0.00830295	CC	basal part of cell
lavenderblush3	GO:0051014	3.13403	0.00830295	BP	actin filament severing
lavenderblush3	GO:0030124	3.13403	0.00830295	CC	AP-4 adaptor complex
lavenderblush3	GO:0048016	3.13403	0.00830295	BP	inositol phosphate-mediated signaling
lavenderblush3	GO:0032432	3.13403	0.00830295	CC	actin filament bundle
lavenderblush3	GO:0043140	3.13403	0.00830295	MF	ATP-dependent 3'-5' DNA helicase activity
lavenderblush3	GO:0080132	3.13403	0.00830295	MF	fatty acid alpha-hydroxylase activity
lavenderblush3	GO:1902969	3.13403	0.00830295	BP	mitotic DNA replication
lavenderblush3	GO:0004529	3.13403	0.00830295	MF	exodeoxyribonuclease activity
lavenderblush3	GO:1903321	3.13403	0.00830295	BP	negative regulation of protein modification by small protein conjugation or removal
lavenderblush3	GO:0010385	3.13403	0.00830295	MF	double-stranded methylated DNA binding
lavenderblush3	GO:0009925	3.13403	0.00830295	CC	basal plasma membrane
lavenderblush3	GO:1900034	3.13403	0.00830295	BP	regulation of cellular response to heat
lavenderblush3	GO:1900036	3.13403	0.00830295	BP	positive regulation of cellular response to heat
lavenderblush3	GO:0016323	3.13403	0.00830295	CC	basolateral plasma membrane
lavenderblush3	GO:0005664	3.13403	0.00830295	CC	nuclear origin of replication recognition complex
lavenderblush3	GO:0000808	3.13403	0.00830295	CC	origin recognition complex
lavenderblush3	GO:0006047	3.13403	0.00830295	BP	UDP-N-acetylglucosamine metabolic process
ivory	GO:0006090	2.74029	0.00830281	BP	pyruvate metabolic process
lavenderblush3	GO:0072506	1.62307	0.00830082	BP	trivalent inorganic anion homeostasis
lavenderblush3	GO:0055062	1.62307	0.00830082	BP	phosphate ion homeostasis
antiquewhite1	GO:0009834	3.39484	0.00829961	BP	plant-type secondary cell wall biogenesis
saddlebrown	GO:0016783	3.35519	0.00828325	MF	sulfurtransferase activity
slateblue1	GO:0009651	1.27518	0.00827978	BP	response to salt stress
mediumorchid	GO:0005737	0.309303	0.00827037	CC	cytoplasm
thistle4	GO:0042625	1.6772	0.00824922	MF	ATPase coupled ion transmembrane transporter activity
yellow2	GO:0006950	1.24751	0.0082479	BP	response to stress
darkseagreen3	GO:0051649	-0.698231	0.0082457	BP	establishment of localization in cell
lightpink1	GO:0034641	-0.445942	0.00824546	BP	cellular nitrogen compound metabolic process
ivory	GO:0005985	3.3943	0.00823922	BP	sucrose metabolic process
thistle3	GO:0005242	4.65032	0.00823845	MF	inward rectifier potassium channel activity
thistle3	GO:0099094	4.65032	0.00823845	MF	ligand-gated cation channel activity
thistle	GO:0008017	3.39502	0.00823724	MF	microtubule binding
deeppink1	GO:0032787	2.04026	0.00823613	BP	monocarboxylic acid metabolic process
brown2	GO:0046148	2.05642	0.00822749	BP	pigment biosynthetic process
firebrick4	GO:0009620	0.894612	0.00822372	BP	response to fungus
lavenderblush3	GO:0032787	0.470265	0.00821771	BP	monocarboxylic acid metabolic process
coral	GO:0033554	-2.25859	0.00821003	BP	cellular response to stress
slateblue1	GO:0048573	2.33853	0.0081995	BP	photoperiodism, flowering
ivory	GO:0071704	0.304524	0.00819922	BP	organic substance metabolic process
deeppink1	GO:0098771	2.74055	0.00819713	BP	inorganic ion homeostasis
lightpink1	GO:0000139	1.84818	0.00819469	CC	Golgi membrane
darkslateblue	GO:0098805	0.863969	0.00819327	CC	whole membrane
magenta3	GO:0044444	0.176833	0.00818904	CC	cytoplasmic part
green	GO:0030246	0.496873	0.00817671	MF	carbohydrate binding
darkturquoise	GO:0034504	2.72025	0.00816852	BP	protein localization to nucleus
brown2	GO:0016020	0.371772	0.00816602	CC	membrane
coral	GO:0009639	1.55974	0.00816428	BP	response to red or far red light
green	GO:0080134	0.464385	0.00815998	BP	regulation of response to stress
lightpink2	GO:0016043	-0.86554	0.00815928	BP	cellular component organization
thistle3	GO:0044267	0.636544	0.00814878	BP	cellular protein metabolic process
paleturquoise	GO:0099080	1.45206	0.00814874	CC	supramolecular complex
darkslateblue	GO:0015399	1.69041	0.00814143	MF	primary active transmembrane transporter activity
indianred2	GO:0080090	0.982497	0.00813147	BP	regulation of primary metabolic process
darkorange2	GO:0031976	-1.9088	0.00812875	CC	plastid thylakoid
magenta3	GO:0005840	-2.97699	0.00812403	CC	ribosome
lightpink2	GO:0006970	0.920263	0.00812018	BP	response to osmotic stress
turquoise	GO:0016709	-2.95219	0.00811953	MF	oxidoreductase activity, acting on paired donors, with incorporation or reduction of molecular oxygen, NAD(P)H as one donor, and incorporation of one atom of oxygen
coral	GO:0006869	2.34144	0.00811752	BP	lipid transport
darkturquoise	GO:0048316	0.744705	0.00811725	BP	seed development
mediumorchid	GO:0010959	4.66655	0.0081124	BP	regulation of metal ion transport
antiquewhite1	GO:0099512	2.74848	0.00811048	CC	supramolecular fiber
antiquewhite1	GO:0099513	2.74848	0.00811048	CC	polymeric cytoskeletal fiber
antiquewhite1	GO:0099081	2.74848	0.00811048	CC	supramolecular polymer
lightblue4	GO:0044255	1.21903	0.00810845	BP	cellular lipid metabolic process
thistle3	GO:0016491	0.93709	0.00810563	MF	oxidoreductase activity
lavenderblush3	GO:0044724	1.00426	0.00810226	BP	single-organism carbohydrate catabolic process
saddlebrown	GO:0072593	1.29024	0.00809858	BP	reactive oxygen species metabolic process
deeppink	GO:0042401	4.68362	0.0080959	BP	cellular biogenic amine biosynthetic process
deeppink	GO:0009309	4.68362	0.0080959	BP	amine biosynthetic process
salmon2	GO:0019438	1.21898	0.00809068	BP	aromatic compound biosynthetic process
orangered1	GO:0001101	1.08678	0.00808761	BP	response to acid chemical
lightblue4	GO:0065008	1.01984	0.00807107	BP	regulation of biological quality
firebrick4	GO:0050794	0.303284	0.00806884	BP	regulation of cellular process
saddlebrown	GO:0033036	0.87026	0.00805885	BP	macromolecule localization
lightblue4	GO:0008252	4.65161	0.00805335	MF	nucleotidase activity
orangered4	GO:0008453	4.57181	0.00805051	MF	alanine-glyoxylate transaminase activity
orangered4	GO:0015854	4.57181	0.00805051	BP	guanine transport
orangered4	GO:0015853	4.57181	0.00805051	BP	adenine transport
darkolivegreen	GO:0080090	0.677376	0.00805034	BP	regulation of primary metabolic process
firebrick4	GO:0043562	2.32827	0.00804661	BP	cellular response to nitrogen levels
firebrick4	GO:2000070	2.32827	0.00804661	BP	regulation of response to water deprivation
orangered4	GO:0003676	-0.42585	0.00804508	MF	nucleic acid binding
darkturquoise	GO:0010468	0.425844	0.00803966	BP	regulation of gene expression
ivory	GO:0016810	2.75384	0.0080364	MF	hydrolase activity, acting on carbon-nitrogen (but not peptide) bonds
magenta3	GO:0098590	2.73661	0.00802345	CC	plasma membrane region
thistle	GO:0055028	4.69091	0.00801917	CC	cortical microtubule
green	GO:0006468	0.238813	0.00801737	BP	protein phosphorylation
darkorange2	GO:0071495	0.658762	0.00801452	BP	cellular response to endogenous stimulus
turquoise	GO:0018193	0.651671	0.00800978	BP	peptidyl-amino acid modification
blue3	GO:0044260	0.93542	0.00800555	BP	cellular macromolecule metabolic process
darkorange2	GO:0043168	0.321636	0.00800174	MF	anion binding
darkturquoise	GO:0044723	0.898536	0.00799724	BP	single-organism carbohydrate metabolic process
orangered4	GO:0010166	2.33302	0.00799123	BP	wax metabolic process
firebrick4	GO:0016192	1.11716	0.00798694	BP	vesicle-mediated transport
orangered1	GO:0051234	0.958166	0.00797958	BP	establishment of localization
green3	GO:0004872	2.06644	0.00796774	MF	receptor activity
green3	GO:0060089	2.06644	0.00796774	MF	molecular transducer activity
darkslateblue	GO:0015405	1.69656	0.00794651	MF	P-P-bond-hydrolysis-driven transmembrane transporter activity
orangered4	GO:0006518	-1.51735	0.00794571	BP	peptide metabolic process
ivory	GO:0043200	4.67441	0.00794441	BP	response to amino acid
paleturquoise	GO:0009825	2.33147	0.00794389	BP	multidimensional cell growth
salmon2	GO:0031334	4.69823	0.00794278	BP	positive regulation of protein complex assembly
salmon2	GO:0030833	4.69823	0.00794278	BP	regulation of actin filament polymerization
indianred2	GO:0031326	1.03011	0.00794179	BP	regulation of cellular biosynthetic process
darkturquoise	GO:0005773	0.584066	0.0079359	CC	vacuole
paleturquoise	GO:0045926	2.05564	0.00793196	BP	negative regulation of growth
paleturquoise	GO:0022411	2.05564	0.00793196	BP	cellular component disassembly
brown2	GO:0044249	0.496263	0.00792377	BP	cellular biosynthetic process
darkslateblue	GO:0009704	3.397	0.00792316	BP	de-etiolation
darkslateblue	GO:0055075	3.397	0.00792316	BP	potassium ion homeostasis
darkturquoise	GO:0046914	-0.755291	0.00790345	MF	transition metal ion binding
firebrick4	GO:0055085	0.731293	0.00790338	BP	transmembrane transport
firebrick4	GO:0005737	0.14759	0.00790168	CC	cytoplasm
salmon1	GO:0032490	8.56693	0.00790062	BP	detection of molecule of bacterial origin
salmon1	GO:0000306	8.56693	0.00790062	CC	extrinsic component of vacuolar membrane
salmon1	GO:0047652	8.56693	0.00790062	MF	allantoate deiminase activity
green	GO:0051156	1.62485	0.00789685	BP	glucose 6-phosphate metabolic process
green	GO:0006098	1.62485	0.00789685	BP	pentose-phosphate shunt
paleturquoise	GO:0044763	0.264187	0.00789373	BP	single-organism cellular process
lavenderblush3	GO:0071322	1.09138	0.00789039	BP	cellular response to carbohydrate stimulus
lavenderblush3	GO:0034728	1.33043	0.00788224	BP	nucleosome organization
magenta3	GO:1902531	2.34233	0.00788202	BP	regulation of intracellular signal transduction
thistle4	GO:0019318	1.84712	0.00787896	BP	hexose metabolic process
darkorange2	GO:0000272	1.69307	0.00787864	BP	polysaccharide catabolic process
brown2	GO:0006779	2.76097	0.00787742	BP	porphyrin-containing compound biosynthetic process
green	GO:0005768	-0.753662	0.00787612	CC	endosome
orangered4	GO:0071702	0.765983	0.00785721	BP	organic substance transport
darkturquoise	GO:0009725	0.466023	0.0078567	BP	response to hormone
turquoise	GO:1901615	-0.909619	0.00784506	BP	organic hydroxy compound metabolic process
green3	GO:0042723	4.67309	0.00782407	BP	thiamine-containing compound metabolic process
green3	GO:0006772	4.67309	0.00782407	BP	thiamine metabolic process
firebrick4	GO:0019184	3.37266	0.00782383	BP	nonribosomal peptide biosynthetic process
orangered4	GO:0005886	0.39497	0.00781654	CC	plasma membrane
lavenderblush3	GO:0051253	0.631529	0.00780858	BP	negative regulation of RNA metabolic process
darkseagreen3	GO:0045893	0.622376	0.0077981	BP	positive regulation of transcription, DNA-templated
ivory	GO:0042594	2.07237	0.00779773	BP	response to starvation
ivory	GO:0045937	3.42287	0.00779743	BP	positive regulation of phosphate metabolic process
ivory	GO:0010562	3.42287	0.00779743	BP	positive regulation of phosphorus metabolic process
lightpink2	GO:0010294	4.65226	0.00779512	MF	abscisic acid glucosyltransferase activity
lightpink2	GO:0050691	4.65226	0.00779512	BP	regulation of defense response to virus by host
slateblue1	GO:0055085	1.28709	0.00779086	BP	transmembrane transport
green	GO:0005802	-0.876652	0.0077893	CC	trans-Golgi network
darkseagreen3	GO:0009123	-1.50907	0.00778734	BP	nucleoside monophosphate metabolic process
darkolivegreen	GO:0006979	1.29285	0.00778339	BP	response to oxidative stress
paleturquoise	GO:0016998	2.73746	0.00778052	BP	cell wall macromolecule catabolic process
darkseagreen3	GO:0008152	0.0660514	0.00777917	BP	metabolic process
magenta3	GO:0007020	3.39196	0.00776869	BP	microtubule nucleation
magenta3	GO:0043547	3.39196	0.00776869	BP	positive regulation of GTPase activity
magenta3	GO:0030119	3.39196	0.00776869	CC	AP-type membrane coat adaptor complex
thistle4	GO:0019842	1.45939	0.00776829	MF	vitamin binding
orangered4	GO:0051234	0.460666	0.00776493	BP	establishment of localization
lightpink2	GO:0006796	0.584557	0.00775773	BP	phosphate-containing compound metabolic process
darkturquoise	GO:0006974	-2.9867	0.00775408	BP	cellular response to DNA damage stimulus
paleturquoise	GO:0043229	-0.148757	0.007744	CC	intracellular organelle
chocolate4	GO:0005319	4.71636	0.00773899	MF	lipid transporter activity
paleturquoise	GO:0031226	1.17413	0.00772726	CC	intrinsic component of plasma membrane
lightblue4	GO:0044765	1.06939	0.00771479	BP	single-organism transport
green	GO:0044265	-0.597934	0.00771373	BP	cellular macromolecule catabolic process
orangered1	GO:0032147	4.71164	0.0077009	BP	activation of protein kinase activity
darkseagreen3	GO:0044255	0.434715	0.00769861	BP	cellular lipid metabolic process
green	GO:0071840	-0.201738	0.00769766	BP	cellular component organization or biogenesis
darkseagreen2	GO:0098725	8.60646	0.00768737	BP	symmetric cell division
darkseagreen2	GO:0051697	8.60646	0.00768737	BP	protein delipidation
darkseagreen2	GO:0043550	8.60646	0.00768737	BP	regulation of lipid kinase activity
darkseagreen2	GO:0080136	8.60646	0.00768737	BP	priming of cellular response to stress
darkseagreen2	GO:0034272	8.60646	0.00768737	CC	phosphatidylinositol 3-kinase complex, class III, type II
darkseagreen2	GO:0034271	8.60646	0.00768737	CC	phosphatidylinositol 3-kinase complex, class III, type I
darkseagreen2	GO:0070772	8.60646	0.00768737	CC	PAS complex
darkseagreen2	GO:0000169	8.60646	0.00768737	BP	activation of MAPK activity involved in osmosensory signaling pathway
darkseagreen2	GO:0120027	8.60646	0.00768737	BP	regulation of osmosensory signaling pathway
turquoise	GO:0032446	-0.947271	0.00766717	BP	protein modification by small protein conjugation
darkseagreen2	GO:0050918	4.72381	0.00766385	BP	positive chemotaxis
darkseagreen2	GO:0006935	4.72381	0.00766385	BP	chemotaxis
darkseagreen2	GO:0042330	4.72381	0.00766385	BP	taxis
darkseagreen2	GO:0010183	4.72381	0.00766385	BP	pollen tube guidance
blue3	GO:0010039	4.7211	0.00766311	BP	response to iron ion
darkorange2	GO:0010038	0.788646	0.00766015	BP	response to metal ion
darkmagenta	GO:0010244	4.71704	0.00765698	BP	response to low fluence blue light stimulus by blue low-fluence system
ivory	GO:0071496	1.86705	0.00765213	BP	cellular response to external stimulus
turquoise	GO:0016747	-0.778901	0.00765083	MF	transferase activity, transferring acyl groups other than amino-acyl groups
thistle3	GO:0050660	2.36344	0.00764203	MF	flavin adenine dinucleotide binding
thistle	GO:0015276	4.72653	0.0076419	MF	ligand-gated ion channel activity
thistle	GO:0022834	4.72653	0.0076419	MF	ligand-gated channel activity
green	GO:0008270	-0.419065	0.00763881	MF	zinc ion binding
darkseagreen3	GO:2000026	0.448306	0.0076242	BP	regulation of multicellular organismal development
darkseagreen3	GO:0016458	0.760386	0.00761627	BP	gene silencing
darkseagreen3	GO:0009199	-1.67543	0.00761178	BP	ribonucleoside triphosphate metabolic process
salmon2	GO:0051495	4.72994	0.00760966	BP	positive regulation of cytoskeleton organization
salmon2	GO:1902905	4.72994	0.00760966	BP	positive regulation of supramolecular fiber organization
slateblue1	GO:0009759	4.70962	0.00760739	BP	indole glucosinolate biosynthetic process
antiquewhite1	GO:0055114	1.20495	0.0075865	BP	oxidation-reduction process
thistle4	GO:0050660	1.37582	0.00758104	MF	flavin adenine dinucleotide binding
thistle4	GO:0009295	2.06285	0.00757481	CC	nucleoid
darkorange2	GO:0044436	-2.28213	0.00755568	CC	thylakoid part
magenta3	GO:0048469	1.57775	0.0075549	BP	cell maturation
lavenderblush3	GO:0009631	1.26613	0.00755108	BP	cold acclimation
darkorange2	GO:0009737	0.721026	0.00754902	BP	response to abscisic acid
green	GO:0005654	-0.800757	0.00754628	CC	nucleoplasm
deeppink	GO:0043449	4.73609	0.00754279	BP	cellular alkene metabolic process
deeppink	GO:0009693	4.73609	0.00754279	BP	ethylene biosynthetic process
deeppink	GO:0009692	4.73609	0.00754279	BP	ethylene metabolic process
deeppink	GO:0043450	4.73609	0.00754279	BP	alkene biosynthetic process
deeppink	GO:1900674	4.73609	0.00754279	BP	olefin biosynthetic process
deeppink	GO:1900673	4.73609	0.00754279	BP	olefin metabolic process
ivory	GO:0006461	1.87126	0.00753674	BP	protein complex assembly
darkseagreen3	GO:1901701	0.375096	0.00753447	BP	cellular response to oxygen-containing compound
darkturquoise	GO:0048226	3.39268	0.00752904	CC	Casparian strip
darkturquoise	GO:0010529	3.39268	0.00752904	BP	negative regulation of transposition
darkturquoise	GO:0010528	3.39268	0.00752904	BP	regulation of transposition
lavenderblush3	GO:0016570	0.839968	0.00752196	BP	histone modification
indianred2	GO:0090304	0.851878	0.00752043	BP	nucleic acid metabolic process
paleturquoise	GO:0016070	-0.476223	0.0075178	BP	RNA metabolic process
darkturquoise	GO:0010648	1.57676	0.0075121	BP	negative regulation of cell communication
darkturquoise	GO:0023057	1.57676	0.0075121	BP	negative regulation of signaling
darkseagreen3	GO:2000242	0.982778	0.00750594	BP	negative regulation of reproductive process
darkseagreen3	GO:0044724	-2.97142	0.00750474	BP	single-organism carbohydrate catabolic process
thistle	GO:0097367	1.05185	0.00750252	MF	carbohydrate derivative binding
lightpink2	GO:0032501	0.490838	0.00749938	BP	multicellular organismal process
lightpink2	GO:0044271	0.490838	0.00749938	BP	cellular nitrogen compound biosynthetic process
lavenderblush	GO:0009415	2.74055	0.0074985	BP	response to water
green	GO:1905392	-0.570912	0.0074954	BP	plant organ morphogenesis
lavenderblush3	GO:1903507	0.635778	0.00749025	BP	negative regulation of nucleic acid-templated transcription
lavenderblush3	GO:1902679	0.635778	0.00749025	BP	negative regulation of RNA biosynthetic process
lightpink2	GO:0006807	0.262128	0.0074743	BP	nitrogen compound metabolic process
plum	GO:0010558	2.35553	0.00747177	BP	negative regulation of macromolecule biosynthetic process
indianred2	GO:0051252	1.08906	0.00746503	BP	regulation of RNA metabolic process
indianred2	GO:0099402	1.35595	0.00745728	BP	plant organ development
slateblue1	GO:0044281	0.947812	0.00745643	BP	small molecule metabolic process
salmon2	GO:0014070	2.34896	0.00745622	BP	response to organic cyclic compound
darkseagreen3	GO:0051253	0.66085	0.00745173	BP	negative regulation of RNA metabolic process
lavenderblush3	GO:0014070	0.483593	0.00744605	BP	response to organic cyclic compound
saddlebrown	GO:0008237	2.07956	0.00744445	MF	metallopeptidase activity
orangered1	GO:0006810	0.96896	0.00742158	BP	transport
magenta3	GO:0007127	2.36339	0.00741575	BP	meiosis I
lightpink1	GO:0046621	3.42415	0.00741513	BP	negative regulation of organ growth
lightpink1	GO:0047372	3.42415	0.00741513	MF	acylglycerol lipase activity
saddlebrown	GO:0005198	-2.99586	0.00740868	MF	structural molecule activity
thistle4	GO:0016810	1.70417	0.0074032	MF	hydrolase activity, acting on carbon-nitrogen (but not peptide) bonds
thistle4	GO:0019829	1.70417	0.0074032	MF	cation-transporting ATPase activity
turquoise	GO:1901068	1.99352	0.0073935	BP	guanosine-containing compound metabolic process
darkolivegreen	GO:0032446	1.71379	0.00738911	BP	protein modification by small protein conjugation
salmon2	GO:0070271	2.77471	0.007389	BP	protein complex biogenesis
mediumorchid	GO:0044437	1.37424	0.00738015	CC	vacuolar part
thistle4	GO:0016853	1.08336	0.00737045	MF	isomerase activity
ivory	GO:0042327	3.45201	0.0073701	BP	positive regulation of phosphorylation
ivory	GO:0033674	3.45201	0.0073701	BP	positive regulation of kinase activity
thistle4	GO:0004518	1.12952	0.00736458	MF	nuclease activity
saddlebrown	GO:0009651	0.792302	0.00736372	BP	response to salt stress
antiquewhite1	GO:0042285	4.74848	0.00735866	MF	xylosyltransferase activity
yellow3	GO:0055065	3.4492	0.00735863	BP	metal ion homeostasis
darkturquoise	GO:0016817	-1.40336	0.00735574	MF	hydrolase activity, acting on acid anhydrides
paleturquoise	GO:0099512	1.47443	0.00735336	CC	supramolecular fiber
paleturquoise	GO:0099513	1.47443	0.00735336	CC	polymeric cytoskeletal fiber
paleturquoise	GO:0099081	1.47443	0.00735336	CC	supramolecular polymer
orangered4	GO:0044446	-0.388771	0.00734674	CC	intracellular organelle part
darkturquoise	GO:2000113	1.04343	0.00734494	BP	negative regulation of cellular macromolecule biosynthetic process
plum	GO:0003824	-0.823165	0.00733831	MF	catalytic activity
darkorange2	GO:0060589	2.35895	0.00733082	MF	nucleoside-triphosphatase regulator activity
paleturquoise	GO:0005524	-0.534246	0.00732399	MF	ATP binding
mediumorchid	GO:0005774	1.37582	0.00732362	CC	vacuolar membrane
turquoise	GO:0006970	0.353222	0.00732307	BP	response to osmotic stress
green	GO:0010383	-1.51265	0.0073201	BP	cell wall polysaccharide metabolic process
lavenderblush	GO:0015035	4.75401	0.00731887	MF	protein disulfide oxidoreductase activity
orangered1	GO:0004871	2.37604	0.00731294	MF	signal transducer activity
chocolate4	GO:0005484	4.75818	0.00731215	MF	SNAP receptor activity
darkmagenta	GO:0071478	2.79276	0.00730822	BP	cellular response to radiation
green	GO:0051726	-1.38923	0.00729666	BP	regulation of cell cycle
turquoise	GO:0050790	-1.39254	0.0072879	BP	regulation of catalytic activity
darkslateblue	GO:0006820	1.47947	0.00728306	BP	anion transport
blue3	GO:0019904	4.75957	0.00727599	MF	protein domain specific binding
paleturquoise	GO:0044765	0.695803	0.0072756	BP	single-organism transport
deeppink	GO:0072507	4.76306	0.00727304	BP	divalent inorganic cation homeostasis
deeppink1	GO:0048034	8.68892	0.00726936	BP	heme O biosynthetic process
deeppink1	GO:0048033	8.68892	0.00726936	BP	heme o metabolic process
deeppink1	GO:0008108	8.68892	0.00726936	MF	UDP-glucose:hexose-1-phosphate uridylyltransferase activity
deeppink1	GO:0033388	8.68892	0.00726936	BP	putrescine biosynthetic process from arginine
deeppink1	GO:0006103	8.68892	0.00726936	BP	2-oxoglutarate metabolic process
deeppink1	GO:0008495	8.68892	0.00726936	MF	protoheme IX farnesyltransferase activity
darkseagreen3	GO:0051536	0.954581	0.00726212	MF	iron-sulfur cluster binding
darkseagreen3	GO:0051540	0.954581	0.00726212	MF	metal cluster binding
paleturquoise	GO:0043226	-0.150491	0.00726029	CC	organelle
darkseagreen3	GO:0009687	1.53799	0.00725821	BP	abscisic acid metabolic process
darkseagreen3	GO:0043288	1.53799	0.00725821	BP	apocarotenoid metabolic process
darkseagreen3	GO:1902644	1.53799	0.00725821	BP	tertiary alcohol metabolic process
lightblue4	GO:0005886	0.612277	0.00725379	CC	plasma membrane
indianred2	GO:0010033	0.999961	0.00725202	BP	response to organic substance
darkolivegreen	GO:0019747	3.4569	0.00725108	BP	regulation of isoprenoid metabolic process
darkslateblue	GO:0097367	0.470778	0.00724506	MF	carbohydrate derivative binding
darkseagreen3	GO:0009793	-0.694354	0.00724179	BP	embryo development ending in seed dormancy
yellow2	GO:0009628	1.49326	0.007241	BP	response to abiotic stimulus
darkturquoise	GO:0009968	1.58532	0.00723974	BP	negative regulation of signal transduction
orangered1	GO:0044260	0.521011	0.0072299	BP	cellular macromolecule metabolic process
lavenderblush	GO:0009414	2.75627	0.00721844	BP	response to water deprivation
brown2	GO:0009889	0.721169	0.00721712	BP	regulation of biosynthetic process
darkorange2	GO:0032870	0.670107	0.00721363	BP	cellular response to hormone stimulus
saddlebrown	GO:0048573	1.58817	0.00720345	BP	photoperiodism, flowering
mediumorchid	GO:0044724	2.79982	0.00720166	BP	single-organism carbohydrate catabolic process
thistle3	GO:0019825	4.74986	0.00717761	MF	oxygen binding
lightpink2	GO:0010647	2.09767	0.00716449	BP	positive regulation of cell communication
lavenderblush3	GO:0009605	0.254223	0.00716156	BP	response to external stimulus
darkseagreen3	GO:1903507	0.6651	0.00715593	BP	negative regulation of nucleic acid-templated transcription
darkseagreen3	GO:1902679	0.6651	0.00715593	BP	negative regulation of RNA biosynthetic process
thistle4	GO:0006732	1.13441	0.00715499	BP	coenzyme metabolic process
lightpink2	GO:1900055	2.79428	0.00714756	BP	regulation of leaf senescence
salmon2	GO:0065003	2.36381	0.00714627	BP	macromolecular complex assembly
thistle3	GO:1901700	0.838196	0.00714404	BP	response to oxygen-containing compound
antiquewhite1	GO:0005634	-1.47681	0.00712982	CC	nucleus
indianred2	GO:1901701	1.57127	0.00712477	BP	cellular response to oxygen-containing compound
darkseagreen3	GO:0008610	0.499261	0.00712208	BP	lipid biosynthetic process
coral	GO:0048440	2.38761	0.00711354	BP	carpel development
lightpink1	GO:0042175	1.48501	0.00709985	CC	nuclear outer membrane-endoplasmic reticulum membrane network
saddlebrown	GO:0019566	3.4332	0.00708398	BP	arabinose metabolic process
saddlebrown	GO:0043574	3.4332	0.00708398	BP	peroxisomal transport
magenta3	GO:0042546	1.48507	0.00707882	BP	cell wall biogenesis
darkseagreen3	GO:1902275	1.28234	0.00707467	BP	regulation of chromatin organization
yellow3	GO:0097305	2.06421	0.00706195	BP	response to alcohol
ivory	GO:0030312	1.17929	0.00705504	CC	external encapsulating structure
orangered	GO:2000378	8.73199	0.00704751	BP	negative regulation of reactive oxygen species metabolic process
orangered	GO:0043564	8.73199	0.00704751	CC	Ku70:Ku80 complex
firebrick4	GO:1900424	1.72161	0.00704535	BP	regulation of defense response to bacterium
slateblue1	GO:0003824	0.339239	0.00704488	MF	catalytic activity
lavenderblush3	GO:0009827	1.66154	0.00703256	BP	plant-type cell wall modification
lavenderblush3	GO:0097599	1.66154	0.00703256	MF	xylanase activity
lavenderblush3	GO:0005085	1.66154	0.00703256	MF	guanyl-nucleotide exchange factor activity
lavenderblush3	GO:0010014	1.66154	0.00703256	BP	meristem initiation
thistle	GO:0071840	1.1838	0.0070289	BP	cellular component organization or biogenesis
orangered4	GO:0044422	-0.391375	0.00702842	CC	organelle part
ivory	GO:0009746	2.80934	0.00702724	BP	response to hexose
lavenderblush3	GO:0009832	0.8266	0.00701735	BP	plant-type cell wall biogenesis
thistle3	GO:0044435	0.994123	0.00701717	CC	plastid part
paleturquoise	GO:0016747	1.01257	0.00701628	MF	transferase activity, transferring acyl groups other than amino-acyl groups
ivory	GO:0006807	0.358732	0.00700625	BP	nitrogen compound metabolic process
lavenderblush3	GO:0009960	1.35315	0.00700454	BP	endosperm development
darkslateblue	GO:0006812	1.25056	0.00699952	BP	cation transport
darkturquoise	GO:0031323	0.411586	0.00699032	BP	regulation of cellular metabolic process
brown2	GO:0044093	2.39484	0.00698533	BP	positive regulation of molecular function
lightblue4	GO:0043169	0.628126	0.00696578	MF	cation binding
pink4	GO:0044428	1.84681	0.00695382	CC	nuclear part
darkturquoise	GO:0016773	-0.747605	0.00695204	MF	phosphotransferase activity, alcohol group as acceptor
ivory	GO:0005618	1.1819	0.00695086	CC	cell wall
thistle4	GO:0050662	1.0133	0.00694971	MF	coenzyme binding
lightslateblue	GO:0008466	8.75401	0.00694865	MF	glycogenin glucosyltransferase activity
thistle4	GO:0016820	1.31661	0.00694756	MF	hydrolase activity, acting on acid anhydrides, catalyzing transmembrane movement of substances
turquoise	GO:0008289	-1.21947	0.00693144	MF	lipid binding
turquoise	GO:0046131	1.81736	0.00691245	BP	pyrimidine ribonucleoside metabolic process
magenta3	GO:0048764	1.59841	0.00691233	BP	trichoblast maturation
magenta3	GO:0048765	1.59841	0.00691233	BP	root hair cell differentiation
lavenderblush3	GO:1902582	0.959051	0.00690121	BP	single-organism intracellular transport
turquoise	GO:0098827	-1.15191	0.00690003	CC	endoplasmic reticulum subcompartment
green3	GO:0010119	2.39917	0.00689208	BP	regulation of stomatal movement
paleturquoise	GO:0048856	0.355487	0.00689196	BP	anatomical structure development
firebrick4	GO:0004683	2.7877	0.00689119	MF	calmodulin-dependent protein kinase activity
salmon2	GO:0006461	2.80394	0.0068858	BP	protein complex assembly
lightblue4	GO:0005543	2.39955	0.00688295	MF	phospholipid binding
ivory	GO:0031668	1.8968	0.00687116	BP	cellular response to extracellular stimulus
lavenderblush3	GO:0044451	0.655982	0.00686367	CC	nucleoplasm part
darkolivegreen	GO:0010033	0.694839	0.00686265	BP	response to organic substance
orangered4	GO:0046483	-0.408824	0.00686013	BP	heterocycle metabolic process
indianred2	GO:0009719	1.10305	0.00685748	BP	response to endogenous stimulus
darkslateblue	GO:0046777	1.89855	0.00685243	BP	protein autophosphorylation
darkslateblue	GO:0009743	1.73404	0.00684911	BP	response to carbohydrate
orangered4	GO:0071944	0.358817	0.00684878	CC	cell periphery
ivory	GO:0030307	4.78132	0.00684733	BP	positive regulation of cell growth
ivory	GO:0019239	4.78132	0.00684733	MF	deaminase activity
ivory	GO:0009130	4.78132	0.00684733	BP	pyrimidine nucleoside monophosphate biosynthetic process
ivory	GO:0009173	4.78132	0.00684733	BP	pyrimidine ribonucleoside monophosphate metabolic process
lavenderblush	GO:0012505	1.80715	0.00684545	CC	endomembrane system
lavenderblush3	GO:0006606	1.82037	0.0068352	BP	protein import into nucleus
lavenderblush3	GO:1902593	1.82037	0.0068352	BP	single-organism nuclear import
magenta3	GO:0034645	-0.550166	0.00683476	BP	cellular macromolecule biosynthetic process
darkturquoise	GO:0016772	-0.666771	0.00683388	MF	transferase activity, transferring phosphorus-containing groups
ivory	GO:1901699	2.40281	0.00683077	BP	cellular response to nitrogen compound
saddlebrown	GO:0010201	4.69623	0.00680256	BP	response to continuous far red light stimulus by the high-irradiance response system
saddlebrown	GO:0017006	4.69623	0.00680256	BP	protein-tetrapyrrole linkage
saddlebrown	GO:0016656	4.69623	0.00680256	MF	monodehydroascorbate reductase (NADH) activity
saddlebrown	GO:0009450	4.69623	0.00680256	BP	gamma-aminobutyric acid catabolic process
saddlebrown	GO:0006540	4.69623	0.00680256	BP	glutamate decarboxylation to succinate
saddlebrown	GO:0006538	4.69623	0.00680256	BP	glutamate catabolic process
saddlebrown	GO:0006552	4.69623	0.00680256	BP	leucine catabolic process
saddlebrown	GO:0006105	4.69623	0.00680256	BP	succinate metabolic process
saddlebrown	GO:0006097	4.69623	0.00680256	BP	glyoxylate cycle
lavenderblush3	GO:0043414	0.790075	0.00680253	BP	macromolecule methylation
lavenderblush	GO:0006970	2.34394	0.00680135	BP	response to osmotic stress
darkseagreen3	GO:0015297	0.963919	0.00679976	MF	antiporter activity
darkturquoise	GO:0048869	0.676009	0.00679837	BP	cellular developmental process
turquoise	GO:0006955	-0.669976	0.00679408	BP	immune response
lightpink1	GO:0098827	1.49486	0.00678507	CC	endoplasmic reticulum subcompartment
chocolate4	GO:0016773	1.35744	0.00678129	MF	phosphotransferase activity, alcohol group as acceptor
orangered4	GO:0006810	0.47146	0.00677352	BP	transport
indianred2	GO:0006464	1.01054	0.00676208	BP	cellular protein modification process
indianred2	GO:0036211	1.01054	0.00676208	BP	protein modification process
darkturquoise	GO:0098805	0.689718	0.00676127	CC	whole membrane
lightpink1	GO:0006629	0.866725	0.00675635	BP	lipid metabolic process
salmon2	GO:1990234	2.8124	0.00674635	CC	transferase complex
firebrick4	GO:0016042	1.73241	0.00674549	BP	lipid catabolic process
thistle4	GO:0006399	1.39966	0.00674075	BP	tRNA metabolic process
magenta3	GO:0051261	2.807	0.00674073	BP	protein depolymerization
coral	GO:0065007	0.429551	0.00673514	BP	biological regulation
darkslateblue	GO:0030554	0.501667	0.0067349	MF	adenyl nucleotide binding
green	GO:0044802	1.11141	0.00673482	BP	single-organism membrane organization
lavenderblush3	GO:0031975	0.334224	0.00673283	CC	envelope
turquoise	GO:0010876	-2.28176	0.0067328	BP	lipid localization
yellow2	GO:0006397	3.48828	0.00672156	BP	mRNA processing
darkmagenta	GO:0071482	2.82774	0.00671597	BP	cellular response to light stimulus
mediumorchid	GO:0044283	1.48723	0.00671403	BP	small molecule biosynthetic process
lightblue4	GO:0035091	2.82564	0.00671369	MF	phosphatidylinositol binding
lavenderblush3	GO:0045787	1.54907	0.00671313	BP	positive regulation of cell cycle
thistle3	GO:0016020	0.425622	0.006708	CC	membrane
coral	GO:0019222	0.600548	0.00670322	BP	regulation of metabolic process
saddlebrown	GO:0072509	2.11127	0.00670319	MF	divalent inorganic cation transmembrane transporter activity
ivory	GO:1901700	0.824145	0.00670087	BP	response to oxygen-containing compound
deeppink1	GO:0034284	3.5057	0.00669904	BP	response to monosaccharide
salmon2	GO:0009733	2.38637	0.0066985	BP	response to auxin
deeppink	GO:0071310	1.85332	0.00669528	BP	cellular response to organic substance
yellow3	GO:0009737	2.08046	0.00669379	BP	response to abscisic acid
darkseagreen3	GO:0043085	-2.9945	0.0066881	BP	positive regulation of catalytic activity
darkseagreen2	GO:0042023	4.8251	0.00668396	BP	DNA endoreduplication
deeppink	GO:0006950	1.15731	0.00668204	BP	response to stress
orangered	GO:0016246	4.8251	0.00667782	BP	RNA interference
turquoise	GO:0005635	1.07357	0.00667678	CC	nuclear envelope
orangered4	GO:0005730	-1.94126	0.00667325	CC	nucleolus
mediumorchid	GO:0009126	2.41061	0.0066675	BP	purine nucleoside monophosphate metabolic process
mediumorchid	GO:0009167	2.41061	0.0066675	BP	purine ribonucleoside monophosphate metabolic process
darkslateblue	GO:0032559	0.502496	0.00666691	MF	adenyl ribonucleotide binding
saddlebrown	GO:0019005	2.80871	0.00666032	CC	SCF ubiquitin ligase complex
turquoise	GO:0015030	2.28303	0.00665687	CC	Cajal body
darkseagreen3	GO:0009800	3.24581	0.00665219	BP	cinnamic acid biosynthetic process
darkseagreen3	GO:1903648	3.24581	0.00665219	BP	positive regulation of chlorophyll catabolic process
darkseagreen3	GO:0042550	3.24581	0.00665219	BP	photosystem I stabilization
darkseagreen3	GO:1901406	3.24581	0.00665219	BP	positive regulation of tetrapyrrole catabolic process
darkseagreen3	GO:0080005	3.24581	0.00665219	BP	photosystem stoichiometry adjustment
salmon2	GO:0032273	4.82948	0.00665009	BP	positive regulation of protein polymerization
green	GO:0009875	0.85217	0.00663923	BP	pollen-pistil interaction
lightblue4	GO:1901600	4.78912	0.00663665	BP	strigolactone metabolic process
lightblue4	GO:1901601	4.78912	0.00663665	BP	strigolactone biosynthetic process
lightblue4	GO:0007231	4.78912	0.00663665	BP	osmosensory signaling pathway
lightblue4	GO:1901334	4.78912	0.00663665	BP	lactone metabolic process
lightblue4	GO:1901336	4.78912	0.00663665	BP	lactone biosynthetic process
thistle4	GO:0072503	2.78823	0.00663592	BP	cellular divalent inorganic cation homeostasis
darkseagreen3	GO:0031325	0.511026	0.00663221	BP	positive regulation of cellular metabolic process
indianred2	GO:0009725	1.10856	0.00663076	BP	response to hormone
green	GO:0006302	-2.98813	0.00663051	BP	double-strand break repair
darkslateblue	GO:0004834	4.75957	0.00662718	MF	tryptophan synthase activity
thistle4	GO:0022891	0.693482	0.00662378	MF	substrate-specific transmembrane transporter activity
yellow2	GO:0018822	8.82219	0.00662086	MF	nitrile hydratase activity
yellow2	GO:0080061	8.82219	0.00662086	MF	indole-3-acetonitrile nitrilase activity
yellow2	GO:0008863	8.82219	0.00662086	MF	formate dehydrogenase (NAD+) activity
yellow2	GO:0047427	8.82219	0.00662086	MF	cyanoalanine nitrilase activity
yellow2	GO:0047558	8.82219	0.00662086	MF	3-cyanoalanine hydratase activity
yellow2	GO:0048533	8.82219	0.00662086	BP	sporocyte differentiation
yellow2	GO:0000257	8.82219	0.00662086	MF	nitrilase activity
yellow2	GO:0000024	8.82219	0.00662086	BP	maltose biosynthetic process
yellow2	GO:0080109	8.82219	0.00662086	MF	indole-3-acetonitrile nitrile hydratase activity
yellow2	GO:0016815	8.82219	0.00662086	MF	hydrolase activity, acting on carbon-nitrogen (but not peptide) bonds, in nitriles
thistle4	GO:0043171	3.43209	0.00661802	BP	peptide catabolic process
saddlebrown	GO:0030246	1.10228	0.00661427	MF	carbohydrate binding
salmon2	GO:0051172	2.39144	0.00660176	BP	negative regulation of nitrogen compound metabolic process
darkturquoise	GO:0098588	0.654585	0.00660129	CC	bounding membrane of organelle
orangered4	GO:0006396	-1.94336	0.00658774	BP	RNA processing
ivory	GO:0009267	2.12421	0.0065867	BP	cellular response to starvation
magenta3	GO:0016887	1.15012	0.00658479	MF	ATPase activity
lavenderblush3	GO:0098727	1.17055	0.00658436	BP	maintenance of cell number
lavenderblush3	GO:0019827	1.17055	0.00658436	BP	stem cell population maintenance
brown2	GO:0044711	0.856773	0.00657674	BP	single-organism biosynthetic process
green	GO:0046872	0.178785	0.00657496	MF	metal ion binding
coral	GO:0044459	1.5004	0.00656648	CC	plasma membrane part
ivory	GO:0045860	3.51213	0.00655834	BP	positive regulation of protein kinase activity
ivory	GO:0001934	3.51213	0.00655834	BP	positive regulation of protein phosphorylation
darkorange2	GO:0046364	2.11297	0.00655624	BP	monosaccharide biosynthetic process
ivory	GO:0031981	1.1924	0.00654621	CC	nuclear lumen
salmon2	GO:0018130	1.25841	0.006542	BP	heterocycle biosynthetic process
green3	GO:0009641	3.50803	0.00654094	BP	shade avoidance
green	GO:1905622	1.66792	0.00653615	BP	negative regulation of leaf development
darkturquoise	GO:0060560	1.02344	0.00653196	BP	developmental growth involved in morphogenesis
lightpink1	GO:0009240	3.48828	0.00652661	BP	isopentenyl diphosphate biosynthetic process
lightpink1	GO:0046490	3.48828	0.00652661	BP	isopentenyl diphosphate metabolic process
darkorange2	GO:0016684	1.40899	0.00652602	MF	oxidoreductase activity, acting on peroxide as acceptor
chocolate4	GO:0080160	8.84564	0.00652104	BP	selenate transport
chocolate4	GO:0036065	8.84564	0.00652104	BP	fucosylation
chocolate4	GO:0046920	8.84564	0.00652104	MF	alpha-(1->3)-fucosyltransferase activity
chocolate4	GO:0000703	8.84564	0.00652104	MF	oxidized pyrimidine nucleobase lesion DNA N-glycosylase activity
chocolate4	GO:0005223	8.84564	0.00652104	MF	intracellular cGMP activated cation channel activity
lavenderblush3	GO:0007154	0.231156	0.00651806	BP	cell communication
thistle4	GO:0098542	0.635619	0.00650816	BP	defense response to other organism
thistle3	GO:0004721	2.41971	0.00650574	MF	phosphoprotein phosphatase activity
green	GO:0005694	-1.04742	0.00649943	CC	chromosome
yellow3	GO:0055085	2.08941	0.00649901	BP	transmembrane transport
darkturquoise	GO:0009825	2.40172	0.00649848	BP	multidimensional cell growth
magenta3	GO:0009875	1.74522	0.00649357	BP	pollen-pistil interaction
darkolivegreen2	GO:0016628	4.84712	0.0064912	MF	oxidoreductase activity, acting on the CH-CH group of donors, NAD or NADP as acceptor
green	GO:0043169	0.178409	0.00648789	MF	cation binding
turquoise	GO:0090407	0.661882	0.00647425	BP	organophosphate biosynthetic process
firebrick4	GO:0006750	3.46577	0.00647341	BP	glutathione biosynthetic process
brown2	GO:0080090	0.700708	0.00645996	BP	regulation of primary metabolic process
darkseagreen3	GO:0065003	-0.737699	0.0064576	BP	macromolecular complex assembly
lightpink1	GO:0004888	2.12754	0.00644392	MF	transmembrane signaling receptor activity
deeppink1	GO:1901363	-0.953953	0.00644382	MF	heterocyclic compound binding
darkseagreen3	GO:0018298	2.30471	0.00644292	BP	protein-chromophore linkage
green3	GO:0044042	1.74882	0.00644105	BP	glucan metabolic process
green3	GO:0006073	1.74882	0.00644105	BP	cellular glucan metabolic process
palevioletred	GO:0030054	2.0545	0.00643925	CC	cell junction
palevioletred	GO:0005911	2.0545	0.00643925	CC	cell-cell junction
blue3	GO:0009987	0.657116	0.00643744	BP	cellular process
saddlebrown	GO:0006970	0.771587	0.0064121	BP	response to osmotic stress
lightblue4	GO:0009653	0.980678	0.00640878	BP	anatomical structure morphogenesis
paleturquoise	GO:0046658	1.61277	0.00640648	CC	anchored component of plasma membrane
palevioletred	GO:0009506	2.05635	0.00639942	CC	plasmodesma
palevioletred	GO:0055044	2.05635	0.00639942	CC	symplast
lightpink1	GO:0045926	2.4179	0.00639925	BP	negative regulation of growth
moccasin	GO:0031224	1.13711	0.00639859	CC	intrinsic component of membrane
indianred2	GO:0016570	2.84675	0.00639108	BP	histone modification
orangered4	GO:0090447	3.4787	0.00638015	MF	glycerol-3-phosphate 2-O-acyltransferase activity
darkseagreen3	GO:0009605	0.271059	0.00637517	BP	response to external stimulus
green	GO:0044262	-0.688225	0.0063699	BP	cellular carbohydrate metabolic process
palevioletred1	GO:0050896	0.922012	0.00636754	BP	response to stimulus
turquoise	GO:0042175	-1.16176	0.00636661	CC	nuclear outer membrane-endoplasmic reticulum membrane network
slateblue1	GO:0044767	0.689975	0.00636577	BP	single-organism developmental process
darkseagreen3	GO:0009790	-0.676532	0.00636308	BP	embryo development
indianred2	GO:2001141	1.11532	0.00636182	BP	regulation of RNA biosynthetic process
thistle3	GO:0009738	1.91748	0.00635999	BP	abscisic acid-activated signaling pathway
darkseagreen3	GO:0033875	2.04418	0.00635615	BP	ribonucleoside bisphosphate metabolic process
darkseagreen3	GO:0033865	2.04418	0.00635615	BP	nucleoside bisphosphate metabolic process
darkseagreen3	GO:0034032	2.04418	0.00635615	BP	purine nucleoside bisphosphate metabolic process
orangered1	GO:0071495	1.39722	0.00634722	BP	cellular response to endogenous stimulus
darkmagenta	GO:0010100	4.85454	0.00634084	BP	negative regulation of photomorphogenesis
indianred2	GO:1903506	1.11594	0.00633781	BP	regulation of nucleic acid-templated transcription
indianred2	GO:0006355	1.11594	0.00633781	BP	regulation of transcription, DNA-templated
lavenderblush3	GO:0031967	0.337815	0.00633593	CC	organelle envelope
firebrick4	GO:0044242	2.12473	0.00632425	BP	cellular lipid catabolic process
deeppink1	GO:0097159	-0.955757	0.00632357	MF	organic cyclic compound binding
mediumorchid	GO:0006672	4.84712	0.00632081	BP	ceramide metabolic process
green	GO:0003677	-0.248604	0.00631385	MF	DNA binding
darkseagreen3	GO:0001558	-3.00591	0.00631312	BP	regulation of cell growth
paleturquoise	GO:0032502	0.352923	0.00630847	BP	developmental process
turquoise	GO:0044743	1.37322	0.00629886	BP	protein transmembrane import into intracellular organelle
lavenderblush3	GO:0090407	0.664887	0.00628756	BP	organophosphate biosynthetic process
thistle4	GO:0033013	1.61333	0.00628113	BP	tetrapyrrole metabolic process
green	GO:0016773	0.240409	0.00627745	MF	phosphotransferase activity, alcohol group as acceptor
darkseagreen3	GO:0044424	-0.065482	0.0062726	CC	intracellular part
mediumorchid	GO:0043167	0.507325	0.00627247	MF	ion binding
darkolivegreen	GO:0010565	2.43247	0.00626737	BP	regulation of cellular ketone metabolic process
saddlebrown	GO:0016667	1.91862	0.00626319	MF	oxidoreductase activity, acting on a sulfur group of donors
coral	GO:0043234	-2.30695	0.00625064	CC	protein complex
darkseagreen3	GO:0014070	0.515942	0.0062482	BP	response to organic cyclic compound
lightblue4	GO:0046872	0.638919	0.00624636	MF	metal ion binding
paleturquoise	GO:0030036	1.91546	0.00624513	BP	actin cytoskeleton organization
deeppink1	GO:0090304	-2.25286	0.00624237	BP	nucleic acid metabolic process
deeppink	GO:0042278	4.87627	0.00623979	BP	purine nucleoside metabolic process
darkslateblue	GO:0016836	2.42942	0.00623703	MF	hydro-lyase activity
darkturquoise	GO:0042826	3.48579	0.00622792	MF	histone deacetylase binding
darkturquoise	GO:0009897	3.48579	0.00622792	CC	external side of plasma membrane
darkturquoise	GO:0033179	3.48579	0.00622792	CC	proton-transporting V-type ATPase, V0 domain
mediumpurple4	GO:0044446	-2.93239	0.0062043	CC	intracellular organelle part
orangered	GO:0009987	0.612722	0.00619947	BP	cellular process
turquoise	GO:0016458	0.74869	0.00619055	BP	gene silencing
turquoise	GO:1901361	0.74869	0.00619055	BP	organic cyclic compound catabolic process
thistle3	GO:0030026	4.85677	0.00618465	BP	cellular manganese ion homeostasis
brown2	GO:0033993	1.05951	0.00617438	BP	response to lipid
thistle3	GO:0022890	1.92578	0.00617012	MF	inorganic cation transmembrane transporter activity
lavenderblush3	GO:0010200	-1.93636	0.00616418	BP	response to chitin
thistle	GO:0032553	1.08306	0.00616297	MF	ribonucleotide binding
darkorange2	GO:2000034	2.83057	0.00615666	BP	regulation of seed maturation
darkorange2	GO:0045489	2.83057	0.00615666	BP	pectin biosynthetic process
paleturquoise	GO:0008810	2.83057	0.00615666	MF	cellulase activity
magenta3	GO:0016197	2.84352	0.00615383	BP	endosomal transport
darkseagreen3	GO:0048580	0.511254	0.00615261	BP	regulation of post-embryonic development
lavenderblush3	GO:0044710	0.153269	0.00614831	BP	single-organism metabolic process
darkseagreen2	GO:0051641	2.40286	0.00614154	BP	cellular localization
lightpink1	GO:0005768	1.27529	0.00614039	CC	endosome
firebrick4	GO:0044439	2.8335	0.00614019	CC	peroxisomal part
firebrick4	GO:0044438	2.8335	0.00614019	CC	microbody part
firebrick4	GO:0009697	2.8335	0.00614019	BP	salicylic acid biosynthetic process
mediumorchid	GO:0050801	2.14422	0.00613689	BP	ion homeostasis
orangered4	GO:0004497	1.42243	0.00613603	MF	monooxygenase activity
brown2	GO:0031326	0.739569	0.00612751	BP	regulation of cellular biosynthetic process
indianred2	GO:0007154	1.1215	0.00612498	BP	cell communication
darkorange2	GO:0004601	1.42211	0.00611527	MF	peroxidase activity
mediumpurple4	GO:0044422	-2.935	0.00611443	CC	organelle part
lightblue4	GO:0044710	0.522956	0.00611346	BP	single-organism metabolic process
darkturquoise	GO:0016757	0.859348	0.00610495	MF	transferase activity, transferring glycosyl groups
lavenderblush3	GO:0046914	-0.313499	0.00609451	MF	transition metal ion binding
green	GO:0016668	1.56031	0.00609344	MF	oxidoreductase activity, acting on a sulfur group of donors, NAD(P) as acceptor
green	GO:0072598	1.56031	0.00609344	BP	protein localization to chloroplast
green	GO:0072596	1.56031	0.00609344	BP	establishment of protein localization to chloroplast
green	GO:0045036	1.56031	0.00609344	BP	protein targeting to chloroplast
plum	GO:1902395	8.94349	0.00609343	BP	regulation of 1-deoxy-D-xylulose-5-phosphate synthase activity
plum	GO:0009852	8.94349	0.00609343	BP	auxin catabolic process
darkolivegreen	GO:0005886	0.650548	0.00608927	CC	plasma membrane
turquoise	GO:0010411	1.18349	0.00608458	BP	xyloglucan metabolic process
darkorange2	GO:0050373	4.73746	0.00607843	MF	UDP-arabinose 4-epimerase activity
darkorange2	GO:0031314	4.73746	0.00607843	CC	extrinsic component of mitochondrial inner membrane
paleturquoise	GO:1990937	4.73746	0.00607843	BP	xylan acetylation
paleturquoise	GO:0071466	4.73746	0.00607843	BP	cellular response to xenobiotic stimulus
paleturquoise	GO:0006805	4.73746	0.00607843	BP	xenobiotic metabolic process
thistle4	GO:0051259	1.91751	0.0060645	BP	protein oligomerization
darkorange2	GO:0022402	1.07338	0.00606244	BP	cell cycle process
mediumorchid	GO:0016043	0.852885	0.00605744	BP	cellular component organization
lavenderblush	GO:0008270	2.38385	0.00605635	MF	zinc ion binding
green3	GO:0016846	3.54756	0.00605314	MF	carbon-sulfur lyase activity
mediumorchid	GO:0009260	2.87137	0.00605286	BP	ribonucleotide biosynthetic process
mediumorchid	GO:0046390	2.87137	0.00605286	BP	ribose phosphate biosynthetic process
darkseagreen3	GO:0009141	-1.71071	0.00604859	BP	nucleoside triphosphate metabolic process
thistle3	GO:0006796	0.811438	0.00604548	BP	phosphate-containing compound metabolic process
lightpink1	GO:0005789	1.51977	0.00604487	CC	endoplasmic reticulum membrane
coral	GO:0048523	1.11035	0.00604461	BP	negative regulation of cellular process
orangered	GO:0030422	4.8991	0.0060414	BP	production of siRNA involved in RNA interference
indianred2	GO:0048527	2.86996	0.00604087	BP	lateral root development
lightpink1	GO:0008017	1.9317	0.00604083	MF	microtubule binding
deeppink1	GO:0019538	-1.6487	0.00603928	BP	protein metabolic process
saddlebrown	GO:0006635	2.84823	0.00603262	BP	fatty acid beta-oxidation
darkslateblue	GO:0016740	0.432035	0.0060304	MF	transferase activity
lavenderblush3	GO:1901361	0.751696	0.00602808	BP	organic cyclic compound catabolic process
thistle3	GO:0015085	3.55721	0.00601789	MF	calcium ion transmembrane transporter activity
orangered	GO:0010038	2.40466	0.00601302	BP	response to metal ion
saddlebrown	GO:0007623	1.51991	0.00600765	BP	circadian rhythm
saddlebrown	GO:0048511	1.51991	0.00600765	BP	rhythmic process
orangered1	GO:0032870	1.40857	0.00599911	BP	cellular response to hormone stimulus
turquoise	GO:0016776	1.69806	0.00598898	MF	phosphotransferase activity, phosphate group as acceptor
turquoise	GO:0009084	1.69806	0.00598898	BP	glutamine family amino acid biosynthetic process
green	GO:0004672	0.253671	0.00597861	MF	protein kinase activity
darkslateblue	GO:0044281	0.694696	0.00597281	BP	small molecule metabolic process
darkslateblue	GO:0030001	1.52253	0.00596919	BP	metal ion transport
green3	GO:0016020	0.371772	0.00596832	CC	membrane
turquoise	GO:0060255	-0.230103	0.00596393	BP	regulation of macromolecule metabolic process
darkseagreen3	GO:0055114	0.283132	0.00595387	BP	oxidation-reduction process
thistle4	GO:0008483	2.13441	0.00595328	MF	transaminase activity
thistle4	GO:0016769	2.13441	0.00595328	MF	transferase activity, transferring nitrogenous groups
firebrick4	GO:0006996	0.611919	0.00594784	BP	organelle organization
orangered4	GO:0009625	2.43431	0.00593916	BP	response to insect
turquoise	GO:0071241	-3.01465	0.00593883	BP	cellular response to inorganic substance
thistle	GO:0005886	1.14759	0.00593783	CC	plasma membrane
darkseagreen2	GO:0022402	2.85491	0.00593529	BP	cell cycle process
darkorange2	GO:0032991	-0.639972	0.00592469	CC	macromolecular complex
palevioletred	GO:0008610	2.83754	0.005923	BP	lipid biosynthetic process
saddlebrown	GO:0098542	0.781119	0.00590958	BP	defense response to other organism
lightpink2	GO:2000068	4.84491	0.00590464	BP	regulation of defense response to insect
darkmagenta	GO:0016607	3.57161	0.00590414	CC	nuclear speck
mediumorchid	GO:0015672	2.45389	0.00588666	BP	monovalent inorganic cation transport
darkseagreen3	GO:0005215	0.330553	0.0058851	MF	transporter activity
green	GO:0090558	-0.825122	0.00588386	BP	plant epidermis development
mediumorchid	GO:0006793	0.856563	0.00588294	BP	phosphorus metabolic process
green3	GO:0008233	-2.31559	0.00587724	MF	peptidase activity
thistle3	GO:0051704	0.88994	0.00587711	BP	multi-organism process
coral	GO:0051607	2.87891	0.00587628	BP	defense response to virus
darkslateblue	GO:0005516	1.77251	0.00586953	MF	calmodulin binding
salmon2	GO:0009314	1.90244	0.00585623	BP	response to radiation
magenta3	GO:0015924	4.807	0.00585347	MF	mannosyl-oligosaccharide mannosidase activity
magenta3	GO:0004571	4.807	0.00585347	MF	mannosyl-oligosaccharide 1,2-alpha-mannosidase activity
magenta3	GO:0033907	4.807	0.00585347	MF	beta-D-fucosidase activity
magenta3	GO:0009961	4.807	0.00585347	BP	response to 1-aminocyclopropane-1-carboxylic acid
magenta3	GO:0080083	4.807	0.00585347	MF	beta-gentiobiose beta-glucosidase activity
darkolivegreen	GO:0009688	3.56652	0.00585282	BP	abscisic acid biosynthetic process
darkolivegreen	GO:1902645	3.56652	0.00585282	BP	tertiary alcohol biosynthetic process
darkolivegreen	GO:0043289	3.56652	0.00585282	BP	apocarotenoid biosynthetic process
saddlebrown	GO:0044419	1.77023	0.00584687	BP	interspecies interaction between organisms
turquoise	GO:0006611	1.57848	0.00584109	BP	protein export from nucleus
turquoise	GO:0009969	1.57848	0.00584109	BP	xyloglucan biosynthetic process
orangered	GO:0043167	0.961737	0.00583454	MF	ion binding
indianred3	GO:0006812	2.85268	0.00583346	BP	cation transport
darkseagreen3	GO:0009987	0.0729663	0.00582713	BP	cellular process
darkslateblue	GO:0022892	0.968503	0.00582688	MF	substrate-specific transporter activity
ivory	GO:0043173	4.8968	0.00582609	BP	nucleotide salvage
turquoise	GO:0004129	2.69806	0.00582028	MF	cytochrome-c oxidase activity
turquoise	GO:0016675	2.69806	0.00582028	MF	oxidoreductase activity, acting on a heme group of donors
turquoise	GO:0016676	2.69806	0.00582028	MF	oxidoreductase activity, acting on a heme group of donors, oxygen as acceptor
turquoise	GO:0006189	2.69806	0.00582028	BP	'de novo' IMP biosynthetic process
turquoise	GO:0045931	2.69806	0.00582028	BP	positive regulation of mitotic cell cycle
turquoise	GO:0008649	2.69806	0.00582028	MF	rRNA methyltransferase activity
turquoise	GO:0015002	2.69806	0.00582028	MF	heme-copper terminal oxidase activity
darkorange2	GO:0031312	3.51507	0.0058136	CC	extrinsic component of organelle membrane
darkorange2	GO:0045597	3.51507	0.0058136	BP	positive regulation of cell differentiation
darkorange2	GO:0006515	3.51507	0.0058136	BP	misfolded or incompletely synthesized protein catabolic process
darkorange2	GO:0080060	3.51507	0.0058136	BP	integument development
green3	GO:0055065	2.1629	0.00581113	BP	metal ion homeostasis
green3	GO:0048037	1.43209	0.00578952	MF	cofactor binding
firebrick4	GO:0043067	1.93684	0.00578399	BP	regulation of programmed cell death
firebrick4	GO:1900426	1.93684	0.00578399	BP	positive regulation of defense response to bacterium
grey	GO:0033554	4.5096	0.00577746	BP	cellular response to stress
lavenderblush3	GO:0005092	2.70107	0.00577636	MF	GDP-dissociation inhibitor activity
lavenderblush3	GO:0000922	2.70107	0.00577636	CC	spindle pole
lavenderblush3	GO:1904666	2.70107	0.00577636	BP	regulation of ubiquitin protein ligase activity
lavenderblush3	GO:0051438	2.70107	0.00577636	BP	regulation of ubiquitin-protein transferase activity
lavenderblush3	GO:0046030	2.70107	0.00577636	MF	inositol trisphosphate phosphatase activity
lavenderblush3	GO:0019287	2.70107	0.00577636	BP	isopentenyl diphosphate biosynthetic process, mevalonate pathway
turquoise	GO:0007010	-1.32466	0.0057668	BP	cytoskeleton organization
saddlebrown	GO:0016787	0.38232	0.00576326	MF	hydrolase activity
green3	GO:0016773	0.828745	0.00575909	MF	phosphotransferase activity, alcohol group as acceptor
thistle4	GO:1901700	0.418326	0.00575052	BP	response to oxygen-containing compound
darkseagreen3	GO:0009404	1.10014	0.00574363	BP	toxin metabolic process
orangered	GO:0005515	0.911058	0.0057281	MF	protein binding
magenta3	GO:0005815	3.54396	0.005722	CC	microtubule organizing center
indianred3	GO:0046915	4.93875	0.00571784	MF	transition metal ion transmembrane transporter activity
green3	GO:0009733	1.43461	0.00571749	BP	response to auxin
pink4	GO:0016071	2.8758	0.00571646	BP	mRNA metabolic process
green3	GO:0048731	0.733354	0.00571593	BP	system development
yellow2	GO:0009851	4.93954	0.00571452	BP	auxin biosynthetic process
turquoise	GO:0099081	-1.71697	0.00570979	CC	supramolecular polymer
turquoise	GO:0099512	-1.71697	0.00570979	CC	supramolecular fiber
turquoise	GO:0099513	-1.71697	0.00570979	CC	polymeric cytoskeletal fiber
deeppink1	GO:0044712	2.15235	0.00570864	BP	single-organism catabolic process
darkseagreen3	GO:0043603	-0.543917	0.00570619	BP	cellular amide metabolic process
darkorange2	GO:0009555	1.00811	0.00570559	BP	pollen development
mediumorchid	GO:1901659	2.89603	0.00569903	BP	glycosyl compound biosynthetic process
green	GO:0043487	2.04935	0.00569824	BP	regulation of RNA stability
darkorange2	GO:0016128	2.44468	0.00569033	BP	phytosteroid metabolic process
ivory	GO:0006355	-1.71053	0.00568655	BP	regulation of transcription, DNA-templated
ivory	GO:1903506	-1.71053	0.00568655	BP	regulation of nucleic acid-templated transcription
firebrick4	GO:0005515	0.236856	0.00567673	MF	protein binding
firebrick4	GO:0080140	4.7877	0.00567657	BP	regulation of jasmonic acid metabolic process
firebrick4	GO:0080141	4.7877	0.00567657	BP	regulation of jasmonic acid biosynthetic process
firebrick4	GO:0016560	4.7877	0.00567657	BP	protein import into peroxisome matrix, docking
firebrick4	GO:0016120	4.7877	0.00567657	BP	carotene biosynthetic process
lightpink2	GO:0044428	-1.72712	0.00567189	CC	nuclear part
darkorange2	GO:0009705	1.6406	0.00566967	CC	plant-type vacuole membrane
darkorange2	GO:0015297	1.6406	0.00566967	MF	antiporter activity
firebrick4	GO:0032787	0.946395	0.00566608	BP	monocarboxylic acid metabolic process
thistle	GO:0009516	9.04846	0.00566582	CC	leucoplast
ivory	GO:2001141	-1.71115	0.0056624	BP	regulation of RNA biosynthetic process
thistle3	GO:0001101	0.955071	0.00566099	BP	response to acid chemical
darkseagreen3	GO:0044270	0.903051	0.00565829	BP	cellular nitrogen compound catabolic process
darkolivegreen	GO:0010269	4.90756	0.00565524	BP	response to selenium ion
thistle	GO:0017076	1.09659	0.00565365	MF	purine nucleotide binding
magenta3	GO:0001558	1.94759	0.00565115	BP	regulation of cell growth
brown2	GO:0009058	0.500816	0.00565044	BP	biosynthetic process
blue3	GO:0046916	4.94666	0.00565019	BP	cellular transition metal ion homeostasis
saddlebrown	GO:0010038	0.892464	0.00564711	BP	response to metal ion
darkseagreen2	GO:1903047	3.58409	0.00564156	BP	mitotic cell cycle process
turquoise	GO:1902495	1.86799	0.00562839	CC	transmembrane transporter complex
lightpink1	GO:0010026	1.95094	0.00562578	BP	trichome differentiation
turquoise	GO:0034654	-0.248372	0.0056245	BP	nucleobase-containing compound biosynthetic process
turquoise	GO:0070279	1.0998	0.00562397	MF	vitamin B6 binding
turquoise	GO:0030170	1.0998	0.00562397	MF	pyridoxal phosphate binding
lightpink2	GO:0009967	2.17113	0.00562193	BP	positive regulation of signal transduction
lightpink2	GO:0023056	2.17113	0.00562193	BP	positive regulation of signaling
thistle	GO:0032555	1.09776	0.00561164	MF	purine ribonucleotide binding
salmon1	GO:0044425	1.25745	0.00560776	CC	membrane part
coral	GO:0042803	1.7842	0.00559794	MF	protein homodimerization activity
saddlebrown	GO:0042742	0.978143	0.00557952	BP	defense response to bacterium
turquoise	GO:0010218	-3.02683	0.00557745	BP	response to far red light
slateblue1	GO:0065007	0.543099	0.00557375	BP	biological regulation
turquoise	GO:0061458	0.281358	0.00557	BP	reproductive system development
turquoise	GO:0048608	0.281358	0.00557	BP	reproductive structure development
deeppink1	GO:0009746	3.60146	0.00556899	BP	response to hexose
green3	GO:0004674	1.288	0.00556578	MF	protein serine/threonine kinase activity
lavenderblush3	GO:0003684	1.87099	0.00556464	MF	damaged DNA binding
thistle	GO:0005991	4.961	0.00555668	BP	trehalose metabolic process
firebrick4	GO:0002237	2.16321	0.00555651	BP	response to molecule of bacterial origin
firebrick4	GO:0055081	2.16321	0.00555651	BP	anion homeostasis
thistle3	GO:0009507	0.778771	0.00555453	CC	chloroplast
lavenderblush	GO:1990137	9.07594	0.00555397	MF	plant seed peroxidase activity
palevioletred	GO:0046510	9.07594	0.00555397	MF	UDP-sulfoquinovose:DAG sulfoquinovosyltransferase activity
palevioletred	GO:0004506	9.07594	0.00555397	MF	squalene monooxygenase activity
darkseagreen3	GO:0044260	0.113744	0.00555198	BP	cellular macromolecule metabolic process
lavenderblush3	GO:0016052	0.777483	0.00555104	BP	carbohydrate catabolic process
green	GO:0034645	-0.188334	0.00554514	BP	cellular macromolecule biosynthetic process
brown2	GO:0010468	0.733446	0.00554127	BP	regulation of gene expression
turquoise	GO:0009409	0.481314	0.00552734	BP	response to cold
saddlebrown	GO:0005515	0.259513	0.00552552	MF	protein binding
darkolivegreen	GO:0016567	1.78654	0.00552462	BP	protein ubiquitination
darkslateblue	GO:0005768	1.36399	0.00552251	CC	endosome
darkseagreen3	GO:0000904	-1.12156	0.00551517	BP	cell morphogenesis involved in differentiation
turquoise	GO:0000428	1.19961	0.00551419	CC	DNA-directed RNA polymerase complex
turquoise	GO:0030880	1.19961	0.00551419	CC	RNA polymerase complex
green	GO:0043933	0.457499	0.00550353	BP	macromolecular complex subunit organization
thistle3	GO:0044434	1.03017	0.00550348	CC	chloroplast part
darkturquoise	GO:0098772	1.13176	0.00550279	MF	molecular function regulator
coral	GO:0023052	0.815335	0.00549881	BP	signaling
green3	GO:0090696	1.78823	0.00549771	BP	post-embryonic plant organ development
darkslateblue	GO:0046872	0.539586	0.00549738	MF	metal ion binding
turquoise	GO:0031410	-0.702474	0.00549299	CC	cytoplasmic vesicle
turquoise	GO:0071806	1.32367	0.00548704	BP	protein transmembrane transport
palevioletred	GO:0016125	4.96742	0.00548508	BP	sterol metabolic process
darkseagreen3	GO:0009962	1.59811	0.00548367	BP	regulation of flavonoid biosynthetic process
darkseagreen3	GO:0000902	-0.752547	0.00547591	BP	cell morphogenesis
yellow3	GO:1901699	3.60291	0.00547582	BP	cellular response to nitrogen compound
indianred2	GO:0048583	1.63169	0.00547478	BP	regulation of response to stimulus
darkseagreen3	GO:0000155	1.88324	0.00547085	MF	phosphorelay sensor kinase activity
orangered4	GO:0042221	0.38166	0.00546944	BP	response to chemical
green	GO:0006915	1.47965	0.00546162	BP	apoptotic process
thistle4	GO:0009651	0.675715	0.0054609	BP	response to salt stress
magenta3	GO:0071367	2.17473	0.00545312	BP	cellular response to brassinosteroid stimulus
lavenderblush3	GO:0009816	-2.31883	0.00545034	BP	defense response to bacterium, incompatible interaction
ivory	GO:0009880	3.60729	0.005446	BP	embryonic pattern specification
firebrick4	GO:0090421	2.88081	0.00544582	BP	embryonic meristem initiation
coral	GO:0044700	0.816853	0.00542886	BP	single organism signaling
darkorange2	GO:0070647	-3.05695	0.00542843	BP	protein modification by small protein conjugation or removal
lightpink1	GO:0044767	0.459302	0.00541856	BP	single-organism developmental process
orangered4	GO:0016740	0.343808	0.00541436	MF	transferase activity
darkturquoise	GO:0048589	0.898735	0.00541157	BP	developmental growth
lavenderblush3	GO:0010374	1.32667	0.00539893	BP	stomatal complex development
lavenderblush3	GO:0003724	1.32667	0.00539893	MF	RNA helicase activity
lightblue4	GO:0009611	1.65526	0.00539756	BP	response to wounding
thistle4	GO:0006778	1.64781	0.00539164	BP	porphyrin-containing compound metabolic process
green3	GO:0048527	2.18611	0.00538108	BP	lateral root development
brown2	GO:0042180	2.18673	0.00536984	BP	cellular ketone metabolic process
darkorange2	GO:1901362	0.405072	0.00536001	BP	organic cyclic compound biosynthetic process
green	GO:1900056	1.71231	0.00535945	BP	negative regulation of leaf senescence
salmon2	GO:0070482	3.61693	0.00535868	BP	response to oxygen levels
darkseagreen3	GO:0005622	-0.0672338	0.00535776	CC	intracellular
darkseagreen3	GO:0034660	-1.07349	0.00535	BP	ncRNA metabolic process
lavenderblush3	GO:2001251	1.49248	0.00534788	BP	negative regulation of chromosome organization
lightblue4	GO:0009395	4.94112	0.00534764	BP	phospholipid catabolic process
turquoise	GO:0097708	-0.704901	0.00533793	CC	intracellular vesicle
darkseagreen2	GO:0006914	4.99175	0.00533187	BP	autophagy
lavenderblush	GO:1901568	4.98848	0.00533067	BP	fatty acid derivative metabolic process
green3	GO:0044707	0.629746	0.00532288	BP	single-multicellular organism process
indianred3	GO:0005737	-1.21908	0.00532011	CC	cytoplasm
green3	GO:0033692	1.96834	0.00531578	BP	cellular polysaccharide biosynthetic process
firebrick4	GO:0017111	0.833501	0.00530193	MF	nucleoside-triphosphatase activity
lavenderblush3	GO:0071365	0.749979	0.00530038	BP	cellular response to auxin stimulus
lightpink1	GO:0009536	-0.480332	0.00529831	CC	plastid
yellow2	GO:0034622	2.89441	0.00529124	BP	cellular macromolecular complex assembly
deeppink	GO:0046128	4.99913	0.00528073	BP	purine ribonucleoside metabolic process
lightpink2	GO:0048731	0.631601	0.00527921	BP	system development
firebrick4	GO:0010188	3.5653	0.00527368	BP	response to microbial phytotoxin
green	GO:0009538	2.3338	0.00527347	CC	photosystem I reaction center
ivory	GO:0009749	2.92717	0.00526901	BP	response to glucose
ivory	GO:0017038	2.92717	0.00526901	BP	protein import
darkorange2	GO:0005622	0.131603	0.00526885	CC	intracellular
coral	GO:0010648	2.19228	0.00526843	BP	negative regulation of cell communication
coral	GO:0023057	2.19228	0.00526843	BP	negative regulation of signaling
turquoise	GO:0006605	0.909568	0.00526571	BP	protein targeting
darkorange2	GO:0071702	0.76171	0.00526438	BP	organic substance transport
thistle4	GO:1901564	0.233627	0.00526344	BP	organonitrogen compound metabolic process
thistle3	GO:0071588	4.97225	0.00526073	BP	hydrogen peroxide mediated signaling pathway
thistle3	GO:0009643	4.97225	0.00526073	BP	photosynthetic acclimation
thistle3	GO:0032107	4.97225	0.00526073	BP	regulation of response to nutrient levels
thistle3	GO:0032104	4.97225	0.00526073	BP	regulation of response to extracellular stimulus
salmon2	GO:0036293	3.62685	0.00525686	BP	response to decreased oxygen levels
orangered4	GO:0006807	-0.239486	0.00525388	BP	nitrogen compound metabolic process
firebrick4	GO:0050789	0.299791	0.00525107	BP	regulation of biological process
thistle	GO:0019203	5.00407	0.00523935	MF	carbohydrate phosphatase activity
saddlebrown	GO:0008238	1.96753	0.00522032	MF	exopeptidase activity
salmon2	GO:0048856	1.15532	0.0052162	BP	anatomical structure development
lightpink2	GO:0048367	0.897373	0.00520701	BP	shoot system development
darkorange2	GO:0008284	2.47443	0.00520651	BP	positive regulation of cell proliferation
lavenderblush3	GO:0019222	0.194752	0.00520025	BP	regulation of metabolic process
saddlebrown	GO:0016782	2.48211	0.00519872	MF	transferase activity, transferring sulfur-containing groups
green3	GO:0033587	4.9626	0.00519427	BP	shikimate biosynthetic process
indianred3	GO:0006811	2.44827	0.00519183	BP	ion transport
salmon2	GO:1902493	5.01234	0.00518547	CC	acetyltransferase complex
salmon2	GO:0031248	5.01234	0.00518547	CC	protein acetyltransferase complex
lightpink1	GO:0008654	2.19283	0.00518373	BP	phospholipid biosynthetic process
saddlebrown	GO:0001101	0.585941	0.00518333	BP	response to acid chemical
darkseagreen3	GO:0009637	1.00189	0.00517852	BP	response to blue light
green	GO:0007276	-1.96011	0.00517815	BP	gamete generation
darkslateblue	GO:0022611	2.92307	0.00517777	BP	dormancy process
darkslateblue	GO:0010162	2.92307	0.00517777	BP	seed dormancy process
magenta3	GO:0071383	2.19032	0.00517438	BP	cellular response to steroid hormone stimulus
magenta3	GO:0048545	2.19032	0.00517438	BP	response to steroid hormone
magenta3	GO:0043401	2.19032	0.00517438	BP	steroid hormone mediated signaling pathway
indianred2	GO:0006357	2.93374	0.00517034	BP	regulation of transcription from RNA polymerase II promoter
green	GO:0016984	2.71231	0.00516895	MF	ribulose-bisphosphate carboxylase activity
green	GO:0042374	2.71231	0.00516895	BP	phylloquinone metabolic process
green	GO:0042372	2.71231	0.00516895	BP	phylloquinone biosynthetic process
deeppink	GO:0022892	2.15559	0.00515804	MF	substrate-specific transporter activity
yellow2	GO:0008380	3.62579	0.00515664	BP	RNA splicing
turquoise	GO:0051641	0.450993	0.00515215	BP	cellular localization
turquoise	GO:0004540	1.1131	0.00514954	MF	ribonuclease activity
green3	GO:0004673	3.63003	0.00514518	MF	protein histidine kinase activity
green3	GO:0016775	3.63003	0.00514518	MF	phosphotransferase activity, nitrogenous group as acceptor
green3	GO:0051156	3.63003	0.00514518	BP	glucose 6-phosphate metabolic process
green3	GO:0006098	3.63003	0.00514518	BP	pentose-phosphate shunt
saddlebrown	GO:0050789	0.327436	0.00514301	BP	regulation of biological process
darkmagenta	GO:0031012	5.00654	0.00514082	CC	extracellular matrix
mediumorchid	GO:0098805	1.29206	0.00513435	CC	whole membrane
firebrick4	GO:0044281	0.543496	0.0051286	BP	small molecule metabolic process
paleturquoise	GO:0005874	1.5516	0.00512318	CC	microtubule
coral	GO:0009968	2.20084	0.00512029	BP	negative regulation of signal transduction
turquoise	GO:0005783	-0.493149	0.00511996	CC	endoplasmic reticulum
firebrick4	GO:0048522	0.799012	0.00511826	BP	positive regulation of cellular process
lightpink1	GO:0044271	-0.641128	0.00511275	BP	cellular nitrogen compound biosynthetic process
lavenderblush3	GO:0010817	0.662595	0.0051064	BP	regulation of hormone levels
darkseagreen3	GO:0098772	-0.992739	0.0051061	MF	molecular function regulator
indianred2	GO:0031324	1.96552	0.00510122	BP	negative regulation of cellular metabolic process
pink4	GO:0044798	5.02651	0.00508789	CC	nuclear transcription factor complex
firebrick4	GO:0016311	1.45923	0.00508743	BP	dephosphorylation
turquoise	GO:1901701	-0.488155	0.00508327	BP	cellular response to oxygen-containing compound
thistle4	GO:1904949	3.55762	0.0050807	CC	ATPase complex
thistle4	GO:0098533	3.55762	0.0050807	CC	ATPase dependent transmembrane transport complex
thistle4	GO:0006551	3.55762	0.0050807	BP	leucine metabolic process
darkturquoise	GO:0000792	3.58532	0.0050724	CC	heterochromatin
darkolivegreen2	GO:0044282	3.64131	0.00507184	BP	small molecule catabolic process
magenta3	GO:0009250	1.66949	0.00506611	BP	glucan biosynthetic process
deeppink1	GO:0055080	2.94073	0.00504702	BP	cation homeostasis
darkslateblue	GO:0010200	1.98197	0.00503706	BP	response to chitin
coral	GO:0001047	3.63896	0.00502675	MF	core promoter binding
darkseagreen3	GO:0046034	-1.97142	0.00502474	BP	ATP metabolic process
salmon2	GO:0098789	9.22179	0.00502441	BP	pre-mRNA cleavage required for polyadenylation
salmon2	GO:0098787	9.22179	0.00502441	BP	mRNA cleavage involved in mRNA processing
salmon2	GO:0006999	9.22179	0.00502441	BP	nuclear pore organization
salmon2	GO:0000979	9.22179	0.00502441	MF	RNA polymerase II core promoter sequence-specific DNA binding
salmon2	GO:0046931	9.22179	0.00502441	BP	pore complex assembly
salmon2	GO:0051292	9.22179	0.00502441	BP	nuclear pore complex assembly
lavenderblush3	GO:2000243	1.16318	0.00502285	BP	positive regulation of reproductive process
brown2	GO:0042440	1.98336	0.00502176	BP	pigment metabolic process
green3	GO:0072330	1.8106	0.00502114	BP	monocarboxylic acid biosynthetic process
magenta3	GO:0006355	-0.815442	0.00501615	BP	regulation of transcription, DNA-templated
magenta3	GO:1903506	-0.815442	0.00501615	BP	regulation of nucleic acid-templated transcription
darkseagreen3	GO:1901068	2.10831	0.00501436	BP	guanosine-containing compound metabolic process
saddlebrown	GO:0046835	3.60312	0.00501413	BP	carbohydrate phosphorylation
salmon2	GO:0032774	1.39524	0.00500855	BP	RNA biosynthetic process
darkseagreen3	GO:0046700	0.918648	0.00500544	BP	heterocycle catabolic process
lightslateblue	GO:0044699	0.580557	0.00499518	BP	single-organism process
lavenderblush3	GO:2000113	0.573834	0.00499507	BP	negative regulation of cellular macromolecule biosynthetic process
turquoise	GO:0098573	1.61165	0.00498678	CC	intrinsic component of mitochondrial membrane
magenta3	GO:2001141	-0.816059	0.00498209	BP	regulation of RNA biosynthetic process
salmon2	GO:0097659	1.3964	0.00497852	BP	nucleic acid-templated transcription
salmon2	GO:0006351	1.3964	0.00497852	BP	transcription, DNA-templated
green	GO:1900424	0.968151	0.00497759	BP	regulation of defense response to bacterium
darkorange2	GO:0097305	0.75208	0.00497391	BP	response to alcohol
darkseagreen3	GO:0033036	-0.624552	0.00496897	BP	macromolecule localization
darkseagreen3	GO:0010228	0.689997	0.00496853	BP	vegetative to reproductive phase transition of meristem
darkorange2	GO:0010051	1.80673	0.00496774	BP	xylem and phloem pattern formation
saddlebrown	GO:0009416	0.783382	0.0049623	BP	response to light stimulus
turquoise	GO:0008104	0.527479	0.00495798	BP	protein localization
lightpink1	GO:0006643	2.20625	0.00495512	BP	membrane lipid metabolic process
darkslateblue	GO:0051188	1.67616	0.00495327	BP	cofactor biosynthetic process
lightpink1	GO:0044699	0.251581	0.00494568	BP	single-organism process
lightblue4	GO:0005096	3.65161	0.00492536	MF	GTPase activator activity
lavenderblush3	GO:0006338	1.61465	0.0049195	BP	chromatin remodeling
green	GO:0047746	3.29728	0.0049164	MF	chlorophyllase activity
green	GO:0043489	3.29728	0.0049164	BP	RNA stabilization
green	GO:0070208	3.29728	0.0049164	BP	protein heterotrimerization
green	GO:0004425	3.29728	0.0049164	MF	indole-3-glycerol-phosphate synthase activity
antiquewhite1	GO:0016757	1.80011	0.00491605	MF	transferase activity, transferring glycosyl groups
darkseagreen2	GO:0007033	5.05187	0.00491306	BP	vacuole organization
darkseagreen2	GO:0030863	5.05187	0.00491306	CC	cortical cytoskeleton
orangered4	GO:0042936	4.89374	0.0049126	MF	dipeptide transporter activity
orangered4	GO:0042938	4.89374	0.0049126	BP	dipeptide transport
turquoise	GO:0099080	-1.73934	0.00490757	CC	supramolecular complex
magenta3	GO:0009742	2.20609	0.0049062	BP	brassinosteroid mediated signaling pathway
brown2	GO:0044763	0.490038	0.00490564	BP	single-organism cellular process
mediumorchid	GO:0006979	1.55434	0.0049053	BP	response to oxidative stress
brown2	GO:0016053	1.46432	0.0048994	BP	organic acid biosynthetic process
brown2	GO:0046394	1.46432	0.0048994	BP	carboxylic acid biosynthetic process
saddlebrown	GO:0102483	2.9307	0.00489829	MF	scopolin beta-glucosidase activity
pink4	GO:0046686	2.48809	0.00489561	BP	response to cadmium ion
darkolivegreen	GO:0050794	0.544776	0.00488777	BP	regulation of cellular process
orangered4	GO:1901566	-0.962465	0.00488219	BP	organonitrogen compound biosynthetic process
ivory	GO:0051775	5.02233	0.00488205	BP	response to redox state
ivory	GO:0009116	2.9582	0.00488107	BP	nucleoside metabolic process
lavenderblush	GO:0006694	5.05357	0.00487987	BP	steroid biosynthetic process
palevioletred	GO:0006694	5.05357	0.00487987	BP	steroid biosynthetic process
lavenderblush	GO:0097305	2.45829	0.00486943	BP	response to alcohol
lavenderblush3	GO:0006457	0.849515	0.00486756	BP	protein folding
thistle4	GO:0009082	2.90852	0.00486681	BP	branched-chain amino acid biosynthetic process
orangered	GO:0034976	5.05956	0.00485848	BP	response to endoplasmic reticulum stress
ivory	GO:0051246	1.81642	0.00485816	BP	regulation of protein metabolic process
turquoise	GO:0042886	0.535214	0.00485632	BP	amide transport
slateblue1	GO:0004144	5.03155	0.00485463	MF	diacylglycerol O-acyltransferase activity
saddlebrown	GO:0044444	0.184331	0.00485228	CC	cytoplasmic part
coral	GO:0001067	1.56525	0.00485032	MF	regulatory region nucleic acid binding
coral	GO:0000975	1.56525	0.00485032	MF	regulatory region DNA binding
mediumorchid	GO:0098588	1.23831	0.00484774	CC	bounding membrane of organelle
darkseagreen2	GO:0009987	0.602668	0.00484355	BP	cellular process
orangered1	GO:1901700	1.0313	0.00483426	BP	response to oxygen-containing compound
coral2	GO:0009956	5.06214	0.00483048	BP	radial pattern formation
darkslateblue	GO:0032553	0.501993	0.00482871	MF	ribonucleotide binding
paleturquoise	GO:0044424	-0.148858	0.00482805	CC	intracellular part
brown2	GO:0097159	0.377531	0.00481385	MF	organic cyclic compound binding
firebrick4	GO:0010857	2.92972	0.00480611	MF	calcium-dependent protein kinase activity
firebrick4	GO:0009931	2.92972	0.00480611	MF	calcium-dependent protein serine/threonine kinase activity
brown2	GO:0034654	0.748729	0.00480471	BP	nucleobase-containing compound biosynthetic process
lavenderblush3	GO:0019783	1.34743	0.00480023	MF	ubiquitin-like protein-specific protease activity
lavenderblush3	GO:0031497	1.34743	0.00480023	BP	chromatin assembly
thistle	GO:0008092	2.9557	0.00479927	MF	cytoskeletal protein binding
darkslateblue	GO:0034979	4.98197	0.00478383	MF	NAD-dependent protein deacetylase activity
lavenderblush3	GO:0006520	-0.823592	0.00477922	BP	cellular amino acid metabolic process
darkorange2	GO:0034219	2.93011	0.00477601	BP	carbohydrate transmembrane transport
paleturquoise	GO:0000038	2.93011	0.00477601	BP	very long-chain fatty acid metabolic process
ivory	GO:0090501	3.67441	0.00477295	BP	RNA phosphodiester bond hydrolysis
turquoise	GO:0044183	2.38256	0.00476347	MF	protein binding involved in protein folding
turquoise	GO:0006553	2.38256	0.00476347	BP	lysine metabolic process
turquoise	GO:0005744	2.38256	0.00476347	CC	mitochondrial inner membrane presequence translocase complex
turquoise	GO:0000086	2.38256	0.00476347	BP	G2/M transition of mitotic cell cycle
darkseagreen3	GO:0031328	0.603006	0.00476342	BP	positive regulation of cellular biosynthetic process
brown2	GO:0051704	0.826555	0.0047599	BP	multi-organism process
slateblue1	GO:0016108	3.67791	0.00475777	BP	tetraterpenoid metabolic process
slateblue1	GO:0016116	3.67791	0.00475777	BP	carotenoid metabolic process
brown2	GO:1901419	2.22307	0.00475768	BP	regulation of response to alcohol
brown2	GO:1905957	2.22307	0.00475768	BP	regulation of cellular response to alcohol
brown2	GO:0009787	2.22307	0.00475768	BP	regulation of abscisic acid-activated signaling pathway
magenta3	GO:0051273	1.99376	0.00475444	BP	beta-glucan metabolic process
brown2	GO:0015995	2.96742	0.00475166	BP	chlorophyll biosynthetic process
magenta3	GO:0003700	-1.7583	0.00474641	MF	transcription factor activity, sequence-specific DNA binding
darkturquoise	GO:0022625	1.81903	0.00474036	CC	cytosolic large ribosomal subunit
green	GO:0016887	-0.781066	0.00474014	MF	ATPase activity
thistle	GO:1902589	2.961	0.00473731	BP	single-organism organelle organization
turquoise	GO:0009142	1.28303	0.00473224	BP	nucleoside triphosphate biosynthetic process
saddlebrown	GO:0005524	0.475802	0.00473057	MF	ATP binding
darkseagreen3	GO:0009881	2.39782	0.00472787	MF	photoreceptor activity
green3	GO:0070297	3.67309	0.0047244	BP	regulation of phosphorelay signal transduction system
green3	GO:0010104	3.67309	0.0047244	BP	regulation of ethylene-activated signaling pathway
slateblue1	GO:0007568	2.22419	0.0047227	BP	aging
thistle3	GO:0030001	1.99825	0.00472198	BP	metal ion transport
lavenderblush3	GO:0040020	2.38557	0.00472056	BP	regulation of meiotic nuclear division
darkslateblue	GO:0022891	1.03186	0.00471424	MF	substrate-specific transmembrane transporter activity
lightpink2	GO:0004721	2.00018	0.00471286	MF	phosphoprotein phosphatase activity
darkorange2	GO:0009056	0.597229	0.00471227	BP	catabolic process
thistle4	GO:1901149	4.84712	0.00470979	MF	salicylic acid binding
thistle4	GO:0016920	4.84712	0.00470979	MF	pyroglutamyl-peptidase activity
thistle4	GO:0034484	4.84712	0.00470979	BP	raffinose catabolic process
coral	GO:0019538	-0.685568	0.00470963	BP	protein metabolic process
magenta3	GO:0031984	0.73983	0.00470925	CC	organelle subcompartment
thistle3	GO:0006816	3.68274	0.00470537	BP	calcium ion transport
turquoise	GO:0004222	1.51749	0.00470335	MF	metalloendopeptidase activity
pink4	GO:0000375	3.68186	0.00469936	BP	RNA splicing, via transesterification reactions
ivory	GO:0090305	2.97397	0.00469452	BP	nucleic acid phosphodiester bond hydrolysis
ivory	GO:0043094	2.97397	0.00469452	BP	cellular metabolic compound salvage
green3	GO:0009987	0.261188	0.00469409	BP	cellular process
darkseagreen3	GO:0009892	0.458308	0.00468795	BP	negative regulation of metabolic process
lavenderblush	GO:0009651	2.47157	0.00468247	BP	response to salt stress
firebrick4	GO:0050778	1.82191	0.00467888	BP	positive regulation of immune response
firebrick4	GO:0002684	1.82191	0.00467888	BP	positive regulation of immune system process
yellow3	GO:1901700	1.49818	0.00467736	BP	response to oxygen-containing compound
magenta3	GO:0045132	2.52011	0.00467599	BP	meiotic chromosome segregation
deeppink	GO:0009308	3.68362	0.00467233	BP	amine metabolic process
chocolate4	GO:0097159	0.648428	0.00466617	MF	organic cyclic compound binding
darkorange2	GO:0046686	0.944229	0.00466543	BP	response to cadmium ion
brown2	GO:1901363	0.379335	0.00466348	MF	heterocyclic compound binding
darkorange2	GO:0016157	3.62199	0.00465462	MF	sucrose synthase activity
green	GO:0016108	1.51068	0.00465352	BP	tetraterpenoid metabolic process
green	GO:0016116	1.51068	0.00465352	BP	carotenoid metabolic process
firebrick4	GO:0007568	1.39538	0.00465003	BP	aging
darkmagenta	GO:0065008	1.45724	0.0046491	BP	regulation of biological quality
slateblue1	GO:0009628	0.818101	0.0046449	BP	response to abiotic stimulus
firebrick4	GO:0018958	1.99514	0.00464397	BP	phenol-containing compound metabolic process
lavenderblush	GO:0009737	2.47454	0.00464164	BP	response to abscisic acid
lightpink1	GO:0008194	1.57616	0.00463597	MF	UDP-glycosyltransferase activity
thistle	GO:0005992	5.09426	0.00463104	BP	trehalose biosynthetic process
ivory	GO:0006139	0.629683	0.0046293	BP	nucleobase-containing compound metabolic process
antiquewhite1	GO:0051017	5.08551	0.0046289	BP	actin filament bundle assembly
antiquewhite1	GO:0061572	5.08551	0.0046289	BP	actin filament bundle organization
mediumorchid	GO:0046034	2.53678	0.00462648	BP	ATP metabolic process
turquoise	GO:0015631	-1.98168	0.00462644	MF	tubulin binding
indianred2	GO:0051276	1.99195	0.0046232	BP	chromosome organization
paleturquoise	GO:0017111	-1.59525	0.00461816	MF	nucleoside-triphosphatase activity
brown2	GO:0044271	0.638885	0.00461709	BP	cellular nitrogen compound biosynthetic process
saddlebrown	GO:0009816	1.82833	0.00460864	BP	defense response to bacterium, incompatible interaction
paleturquoise	GO:0005840	-2.36845	0.00460475	CC	ribosome
paleturquoise	GO:0044430	1.26405	0.00460233	CC	cytoskeletal part
darkorange2	GO:0016787	0.355942	0.00460151	MF	hydrolase activity
darkseagreen2	GO:0016020	0.864812	0.00459945	CC	membrane
mediumpurple4	GO:1903224	9.35012	0.0045968	BP	regulation of endodermal cell differentiation
mediumpurple4	GO:0010470	9.35012	0.0045968	BP	regulation of gastrulation
paleturquoise	GO:0005622	-0.14883	0.00459362	CC	intracellular
darkorange2	GO:0022622	0.830572	0.00459245	BP	root system development
indianred2	GO:0032774	1.11536	0.00459029	BP	RNA biosynthetic process
darkmagenta	GO:0010047	5.08901	0.00458514	BP	fruit dehiscence
thistle4	GO:0044272	1.395	0.00458496	BP	sulfur compound biosynthetic process
ivory	GO:0009743	2.23383	0.00458225	BP	response to carbohydrate
green	GO:0044238	-0.0843781	0.00458033	BP	primary metabolic process
thistle4	GO:0016144	1.99151	0.00458019	BP	S-glycoside biosynthetic process
thistle4	GO:0019758	1.99151	0.00458019	BP	glycosinolate biosynthetic process
thistle4	GO:0019761	1.99151	0.00458019	BP	glucosinolate biosynthetic process
darkturquoise	GO:0050789	0.307935	0.00457678	BP	regulation of biological process
brown2	GO:0071704	0.302993	0.00457608	BP	organic substance metabolic process
chocolate4	GO:1901363	0.650231	0.00457447	MF	heterocyclic compound binding
mediumorchid	GO:0006796	0.887944	0.00456889	BP	phosphate-containing compound metabolic process
coral	GO:0030312	1.06829	0.00456747	CC	external encapsulating structure
pink4	GO:0033554	1.9594	0.00456648	BP	cellular response to stress
lightpink1	GO:0032502	0.461423	0.00456332	BP	developmental process
brown2	GO:0032787	1.47863	0.00455867	BP	monocarboxylic acid metabolic process
indianred2	GO:0097659	1.11652	0.00455549	BP	nucleic acid-templated transcription
indianred2	GO:0006351	1.11652	0.00455549	BP	transcription, DNA-templated
darkolivegreen	GO:0071291	5.05956	0.00455423	BP	cellular response to selenium ion
darkolivegreen	GO:0046717	5.05956	0.00455423	BP	acid secretion
darkolivegreen	GO:0015804	5.05956	0.00455423	BP	neutral amino acid transport
turquoise	GO:0005515	0.114414	0.00455391	MF	protein binding
magenta3	GO:0001071	-1.76438	0.00455067	MF	nucleic acid binding transcription factor activity
magenta3	GO:0090406	2.00554	0.004548	CC	pollen tube
lightpink2	GO:0044085	-1.9964	0.00454672	BP	cellular component biogenesis
pink4	GO:0000377	3.70001	0.00453659	BP	RNA splicing, via transesterification reactions with bulged adenosine as nucleophile
saddlebrown	GO:0016772	0.543672	0.00453582	MF	transferase activity, transferring phosphorus-containing groups
darkolivegreen	GO:0031323	0.707827	0.00452553	BP	regulation of cellular metabolic process
paleturquoise	GO:0008194	1.32938	0.00451978	MF	UDP-glycosyltransferase activity
lightpink2	GO:0002213	2.97983	0.00451105	BP	defense response to insect
blue3	GO:0000003	1.73661	0.00450734	BP	reproduction
paleturquoise	GO:0020037	0.948967	0.00449836	MF	heme binding
firebrick4	GO:0015085	2.52466	0.00449629	MF	calcium ion transmembrane transporter activity
lavenderblush3	GO:0009914	0.929547	0.0044928	BP	hormone transport
paleturquoise	GO:0005739	-0.464752	0.00448937	CC	mitochondrion
tan4	GO:0071596	9.38406	0.0044867	BP	ubiquitin-dependent protein catabolic process via the N-end rule pathway
coral	GO:0005618	1.07091	0.00448612	CC	cell wall
firebrick4	GO:0043531	0.977891	0.00448489	MF	ADP binding
lavenderblush3	GO:0004312	1.92346	0.00447876	MF	fatty acid synthase activity
darkseagreen3	GO:0051187	1.93215	0.00447664	BP	cofactor catabolic process
darkseagreen3	GO:0006787	1.93215	0.00447664	BP	porphyrin-containing compound catabolic process
darkseagreen3	GO:0033015	1.93215	0.00447664	BP	tetrapyrrole catabolic process
saddlebrown	GO:0044440	2.53273	0.0044694	CC	endosomal part
green3	GO:0046777	2.24175	0.0044686	BP	protein autophosphorylation
blue3	GO:0022414	1.73901	0.00446154	BP	reproductive process
ivory	GO:0035196	3.70917	0.00445652	BP	production of miRNAs involved in gene silencing by miRNA
saddlebrown	GO:0016020	0.257405	0.0044565	CC	membrane
firebrick4	GO:0031982	0.950212	0.00445284	CC	vesicle
firebrick4	GO:0043492	1.48558	0.00445112	MF	ATPase activity, coupled to movement of substances
darkorange2	GO:0008509	1.40356	0.00444222	MF	anion transmembrane transporter activity
green3	GO:0004672	0.883807	0.0044403	MF	protein kinase activity
green	GO:0016301	0.245308	0.00443036	MF	kinase activity
deeppink1	GO:0009749	3.71929	0.00442933	BP	response to glucose
brown2	GO:0030148	3.7085	0.00442619	BP	sphingolipid biosynthetic process
lightslateblue	GO:0048583	1.81443	0.00440999	BP	regulation of response to stimulus
thistle3	GO:0009690	3.71591	0.00440752	BP	cytokinin metabolic process
thistle3	GO:0042447	5.09778	0.00440704	BP	hormone catabolic process
darkseagreen3	GO:0038023	0.991823	0.00440216	MF	signaling receptor activity
saddlebrown	GO:0005372	2.97376	0.0043892	MF	water transmembrane transporter activity
saddlebrown	GO:0015250	2.97376	0.0043892	MF	water channel activity
firebrick4	GO:0061630	2.01009	0.00438744	MF	ubiquitin protein ligase activity
darkorange2	GO:0048364	0.835925	0.00438424	BP	root development
green	GO:0048731	-0.253899	0.00438405	BP	system development
pink4	GO:0071156	9.41883	0.004383	BP	regulation of cell cycle arrest
pink4	GO:0071158	9.41883	0.004383	BP	positive regulation of cell cycle arrest
pink4	GO:0033955	9.41883	0.004383	BP	mitochondrial DNA inheritance
pink4	GO:0008696	9.41883	0.004383	MF	4-amino-4-deoxychorismate lyase activity
pink4	GO:0008153	9.41883	0.004383	BP	para-aminobenzoic acid biosynthetic process
pink4	GO:0072718	9.41883	0.004383	BP	response to cisplatin
yellow3	GO:0004657	9.41883	0.004383	MF	proline dehydrogenase activity
yellow3	GO:0018580	9.41883	0.004383	MF	nitronate monooxygenase activity
yellow3	GO:0009674	9.41883	0.004383	MF	potassium:sodium symporter activity
yellow3	GO:0090411	9.41883	0.004383	MF	brassinosteroid binding
yellow3	GO:0001561	9.41883	0.004383	BP	fatty acid alpha-oxidation
yellow3	GO:0015746	9.41883	0.004383	BP	citrate transport
salmon2	GO:0044237	0.641669	0.0043808	BP	cellular metabolic process
lavenderblush3	GO:0030002	2.13403	0.0043791	BP	cellular anion homeostasis
darkturquoise	GO:0016301	-0.769714	0.0043742	MF	kinase activity
salmon2	GO:0071704	0.593894	0.00437239	BP	organic substance metabolic process
saddlebrown	GO:0044763	0.320668	0.00437142	BP	single-organism cellular process
green3	GO:0008509	2.02102	0.00436915	MF	anion transmembrane transporter activity
lightpink1	GO:0000902	1.168	0.00435124	BP	cell morphogenesis
thistle	GO:0051262	5.14157	0.00434016	BP	protein tetramerization
salmon2	GO:0019219	1.42266	0.00433997	BP	regulation of nucleobase-containing compound metabolic process
darkorange2	GO:0070011	-1.05479	0.00433401	MF	peptidase activity, acting on L-amino acid peptides
turquoise	GO:0065002	1.36549	0.00432588	BP	intracellular protein transmembrane transport
saddlebrown	GO:0042170	1.70427	0.00432394	CC	plastid membrane
brown2	GO:0051171	0.742981	0.00432378	BP	regulation of nitrogen compound metabolic process
darkorange2	GO:0044238	0.182745	0.00431845	BP	primary metabolic process
green	GO:0035556	-0.830923	0.00431636	BP	intracellular signal transduction
darkseagreen2	GO:0030981	5.14703	0.00431519	CC	cortical microtubule cytoskeleton
lightpink2	GO:0051716	0.5734	0.00431082	BP	cellular response to stimulus
paleturquoise	GO:0046906	0.927869	0.00430976	MF	tetrapyrrole binding
thistle4	GO:0016830	1.58409	0.004307	MF	carbon-carbon lyase activity
darkturquoise	GO:0004857	1.49236	0.00430301	MF	enzyme inhibitor activity
firebrick4	GO:0006644	1.49224	0.00430227	BP	phospholipid metabolic process
paleturquoise	GO:2000026	-1.77429	0.00430164	BP	regulation of multicellular organismal development
lightblue4	GO:0016114	2.25306	0.00430152	BP	terpenoid biosynthetic process
lightpink1	GO:0015630	1.59192	0.00430023	CC	microtubule cytoskeleton
salmon2	GO:1901360	1.01722	0.00429644	BP	organic cyclic compound metabolic process
orangered1	GO:0018209	3.73472	0.00429291	BP	peptidyl-serine modification
orangered1	GO:0018105	3.73472	0.00429291	BP	peptidyl-serine phosphorylation
turquoise	GO:0036464	1.44478	0.00428762	CC	cytoplasmic ribonucleoprotein granule
turquoise	GO:0008483	1.44478	0.00428762	MF	transaminase activity
turquoise	GO:0035770	1.44478	0.00428762	CC	ribonucleoprotein granule
turquoise	GO:0016769	1.44478	0.00428762	MF	transferase activity, transferring nitrogenous groups
turquoise	GO:0008276	1.44478	0.00428762	MF	protein methyltransferase activity
lavenderblush3	GO:0031324	0.510464	0.00428376	BP	negative regulation of cellular metabolic process
mediumorchid	GO:0006090	3.01255	0.00427793	BP	pyruvate metabolic process
chocolate4	GO:0006468	1.44787	0.00427386	BP	protein phosphorylation
coral	GO:0035639	-1.03574	0.00426795	MF	purine ribonucleoside triphosphate binding
magenta3	GO:0016772	0.568707	0.00426484	MF	transferase activity, transferring phosphorus-containing groups
coral	GO:0004620	3.0082	0.00426391	MF	phospholipase activity
coral	GO:0010192	3.0082	0.00426391	BP	mucilage biosynthetic process
lightpink1	GO:0004566	5.04083	0.00425859	MF	beta-glucuronidase activity
lightpink1	GO:0030628	5.04083	0.00425859	MF	pre-mRNA 3'-splice site binding
green	GO:0016117	1.63431	0.00425548	BP	carotenoid biosynthetic process
green	GO:0016109	1.63431	0.00425548	BP	tetraterpenoid biosynthetic process
darkseagreen3	GO:0010558	0.596447	0.00424794	BP	negative regulation of macromolecule biosynthetic process
thistle4	GO:0034660	1.08631	0.00424245	BP	ncRNA metabolic process
lightpink2	GO:0009864	3.71366	0.00423863	BP	induced systemic resistance, jasmonic acid mediated signaling pathway
lightpink2	GO:0070298	3.71366	0.00423863	BP	negative regulation of phosphorelay signal transduction system
lightpink2	GO:0010105	3.71366	0.00423863	BP	negative regulation of ethylene-activated signaling pathway
lightpink2	GO:0005886	0.558748	0.00423315	CC	plasma membrane
turquoise	GO:0009201	1.30164	0.00423223	BP	ribonucleoside triphosphate biosynthetic process
turquoise	GO:0009069	1.30164	0.00423223	BP	serine family amino acid metabolic process
lightblue4	GO:0006720	2.02966	0.00423042	BP	isoprenoid metabolic process
ivory	GO:0098588	1.15871	0.00422416	CC	bounding membrane of organelle
ivory	GO:0005773	1.07049	0.00422178	CC	vacuole
green	GO:0006775	2.12735	0.00422006	BP	fat-soluble vitamin metabolic process
green	GO:0042362	2.12735	0.00422006	BP	fat-soluble vitamin biosynthetic process
firebrick4	GO:0072523	3.67222	0.00421957	BP	purine-containing compound catabolic process
firebrick4	GO:0016050	2.98034	0.00421905	BP	vesicle organization
firebrick4	GO:0005388	2.98034	0.00421905	MF	calcium-transporting ATPase activity
darkorange2	GO:0009536	-0.37481	0.00421476	CC	plastid
darkseagreen3	GO:0071310	0.345118	0.00421457	BP	cellular response to organic substance
lavenderblush3	GO:0009734	0.807985	0.0042081	BP	auxin-activated signaling pathway
salmon2	GO:0009890	2.54654	0.00420532	BP	negative regulation of biosynthetic process
slateblue1	GO:0009267	2.25896	0.00420363	BP	cellular response to starvation
darkorange2	GO:0030198	2.02126	0.00418995	BP	extracellular matrix organization
darkorange2	GO:0043062	2.02126	0.00418995	BP	extracellular structure organization
paleturquoise	GO:0030198	2.02126	0.00418995	BP	extracellular matrix organization
paleturquoise	GO:0043062	2.02126	0.00418995	BP	extracellular structure organization
darkturquoise	GO:0044428	0.676264	0.00418852	CC	nuclear part
magenta3	GO:0090626	1.8528	0.00418323	BP	plant epidermis morphogenesis
lavenderblush3	GO:0004536	1.6486	0.00417421	MF	deoxyribonuclease activity
thistle3	GO:0006807	0.392962	0.00417345	BP	nitrogen compound metabolic process
lightpink2	GO:2000024	2.25994	0.00417278	BP	regulation of leaf development
paleturquoise	GO:0015780	2.98258	0.00417139	BP	nucleotide-sugar transport
paleturquoise	GO:1901879	2.98258	0.00417139	BP	regulation of protein depolymerization
coral	GO:1901564	-0.578532	0.00417005	BP	organonitrogen compound metabolic process
saddlebrown	GO:0046777	1.71235	0.00416994	BP	protein autophosphorylation
darkolivegreen2	GO:0015578	9.49098	0.00416919	MF	mannose transmembrane transporter activity
darkolivegreen2	GO:0008646	9.49098	0.00416919	BP	high-affinity hexose transport
darkolivegreen2	GO:0009848	9.49098	0.00416919	BP	indoleacetic acid biosynthetic process via tryptophan
darkolivegreen2	GO:0017113	9.49098	0.00416919	MF	dihydropyrimidine dehydrogenase (NADP+) activity
darkolivegreen2	GO:0055055	9.49098	0.00416919	MF	D-glucose:proton symporter activity
darkolivegreen2	GO:0055056	9.49098	0.00416919	MF	D-glucose transmembrane transporter activity
darkolivegreen2	GO:1901996	9.49098	0.00416919	BP	regulation of indoleacetic acid biosynthetic process via tryptophan
darkolivegreen2	GO:1901997	9.49098	0.00416919	BP	negative regulation of indoleacetic acid biosynthetic process via tryptophan
darkolivegreen2	GO:0090356	9.49098	0.00416919	BP	negative regulation of auxin metabolic process
deeppink	GO:0008930	9.49098	0.00416919	MF	methylthioadenosine nucleosidase activity
deeppink	GO:0033855	9.49098	0.00416919	MF	nicotianamine aminotransferase activity
deeppink	GO:0046523	9.49098	0.00416919	MF	S-methyl-5-thioribose-1-phosphate isomerase activity
deeppink	GO:0046570	9.49098	0.00416919	MF	methylthioribulose 1-phosphate dehydratase activity
pink4	GO:0051252	1.52159	0.00416746	BP	regulation of RNA metabolic process
darkolivegreen	GO:0043455	3.02003	0.00416667	BP	regulation of secondary metabolic process
lightblue4	GO:1902578	1.12169	0.00416502	BP	single-organism localization
lightblue4	GO:0044425	0.608924	0.00416489	CC	membrane part
ivory	GO:0016836	3.02233	0.00416389	MF	hydro-lyase activity
lightslateblue	GO:0023014	5.16905	0.00416282	BP	signal transduction by protein phosphorylation
darkseagreen3	GO:0015291	0.762049	0.00416244	MF	secondary active transmembrane transporter activity
turquoise	GO:0051254	-0.975708	0.00416215	BP	positive regulation of RNA metabolic process
lavenderblush3	GO:0033218	1.30465	0.00415937	MF	amide binding
paleturquoise	GO:0022892	0.771306	0.00415514	MF	substrate-specific transporter activity
ivory	GO:0072598	3.7448	0.00415325	BP	protein localization to chloroplast
ivory	GO:0072596	3.7448	0.00415325	BP	establishment of protein localization to chloroplast
ivory	GO:0045036	3.7448	0.00415325	BP	protein targeting to chloroplast
ivory	GO:0009163	3.7448	0.00415325	BP	nucleoside biosynthetic process
darkslateblue	GO:0010038	1.0876	0.00414528	BP	response to metal ion
saddlebrown	GO:0071280	5.01816	0.00414521	BP	cellular response to copper ion
saddlebrown	GO:0055122	5.01816	0.00414521	BP	response to very low light intensity stimulus
saddlebrown	GO:0006734	5.01816	0.00414521	BP	NADH metabolic process
saddlebrown	GO:1904215	5.01816	0.00414521	BP	regulation of protein import into chloroplast stroma
saddlebrown	GO:0017007	5.01816	0.00414521	BP	protein-bilin linkage
saddlebrown	GO:0071457	5.01816	0.00414521	BP	cellular response to ozone
saddlebrown	GO:0016670	5.01816	0.00414521	MF	oxidoreductase activity, acting on a sulfur group of donors, oxygen as acceptor
saddlebrown	GO:1904589	5.01816	0.00414521	BP	regulation of protein import
saddlebrown	GO:1903533	5.01816	0.00414521	BP	regulation of protein targeting
saddlebrown	GO:0006517	5.01816	0.00414521	BP	protein deglycosylation
saddlebrown	GO:0016781	5.01816	0.00414521	MF	phosphotransferase activity, paired acceptors
turquoise	GO:0000741	1.78053	0.00413943	BP	karyogamy
salmon2	GO:0030838	5.1774	0.00413751	BP	positive regulation of actin filament polymerization
salmon2	GO:0045010	5.1774	0.00413751	BP	actin nucleation
orangered	GO:0006915	5.1774	0.00413751	BP	apoptotic process
saddlebrown	GO:0017119	3.69623	0.00413741	CC	Golgi transport complex
thistle	GO:0003676	-3.02601	0.00413667	MF	nucleic acid binding
deeppink1	GO:0016070	-3.04833	0.00413637	BP	RNA metabolic process
brown2	GO:1901576	0.532268	0.00413295	BP	organic substance biosynthetic process
darkorange2	GO:0010817	1.2265	0.00413076	BP	regulation of hormone levels
brown2	GO:0019219	0.801609	0.00412897	BP	regulation of nucleobase-containing compound metabolic process
darkseagreen2	GO:0004197	5.18019	0.00412405	MF	cysteine-type endopeptidase activity
lightblue4	GO:0090484	3.02358	0.00411651	MF	drug transporter activity
lightblue4	GO:0042493	3.02358	0.00411651	BP	response to drug
lightblue4	GO:0046434	3.74181	0.00411636	BP	organophosphate catabolic process
darkslateblue	GO:0006082	0.856917	0.00411548	BP	organic acid metabolic process
brown2	GO:0016773	0.890145	0.00411539	MF	phosphotransferase activity, alcohol group as acceptor
thistle4	GO:0000103	2.97265	0.00411521	BP	sulfate assimilation
darkseagreen3	GO:0016491	0.294637	0.00411474	MF	oxidoreductase activity
turquoise	GO:0008610	-0.72656	0.00411122	BP	lipid biosynthetic process
lightpink2	GO:0048229	1.226	0.00410223	BP	gametophyte development
firebrick4	GO:0007033	2.55504	0.00410157	BP	vacuole organization
lavenderblush3	GO:0010540	1.78353	0.00408712	BP	basipetal auxin transport
orangered4	GO:0009719	0.521446	0.00408505	BP	response to endogenous stimulus
lightpink2	GO:0006793	0.623565	0.00408329	BP	phosphorus metabolic process
thistle4	GO:0008061	2.54456	0.00407825	MF	chitin binding
darkslateblue	GO:0043436	0.857977	0.00407809	BP	oxoacid metabolic process
blue3	GO:0055072	5.18767	0.00407155	BP	iron ion homeostasis
firebrick4	GO:0004674	0.886589	0.00407146	MF	protein serine/threonine kinase activity
green3	GO:0006573	5.13253	0.00406871	BP	valine metabolic process
lavenderblush3	GO:0003677	0.247113	0.00406143	MF	DNA binding
orange4	GO:0015669	9.52845	0.00405968	BP	gas transport
orange4	GO:0010447	9.52845	0.00405968	BP	response to acidic pH
darkmagenta	GO:0010313	5.17647	0.00405947	MF	phytochrome binding
darkturquoise	GO:1902347	3.69224	0.00405749	BP	response to strigolactone
green	GO:0044391	-1.09972	0.00405118	CC	ribosomal subunit
magenta3	GO:0044089	2.56821	0.00404868	BP	positive regulation of cellular component biogenesis
lavenderblush	GO:0010166	5.1933	0.00403487	BP	wax metabolic process
lightblue4	GO:0043167	0.428258	0.00403177	MF	ion binding
mediumorchid	GO:0032844	5.16905	0.00402797	BP	regulation of homeostatic process
paleturquoise	GO:1902903	2.25634	0.00402726	BP	regulation of supramolecular fiber organization
lavenderblush3	GO:0010073	0.893715	0.00402695	BP	meristem maintenance
darkseagreen3	GO:0048523	0.424783	0.00402308	BP	negative regulation of cellular process
turquoise	GO:0050789	-0.162637	0.00401914	BP	regulation of biological process
ivory	GO:0006222	5.15983	0.0040166	BP	UMP biosynthetic process
ivory	GO:0019202	5.15983	0.0040166	MF	amino acid kinase activity
ivory	GO:0046049	5.15983	0.0040166	BP	UMP metabolic process
ivory	GO:0046439	5.15983	0.0040166	BP	L-cysteine metabolic process
ivory	GO:0009174	5.15983	0.0040166	BP	pyrimidine ribonucleoside monophosphate biosynthetic process
lightpink1	GO:0016125	2.57616	0.0040092	BP	sterol metabolic process
coral	GO:0071215	1.60561	0.00400278	BP	cellular response to abscisic acid stimulus
coral	GO:0097306	1.60561	0.00400278	BP	cellular response to alcohol
brown2	GO:0033013	2.58606	0.00400212	BP	tetrapyrrole metabolic process
salmon2	GO:0043228	1.66806	0.00399785	CC	non-membrane-bounded organelle
salmon2	GO:0043232	1.66806	0.00399785	CC	intracellular non-membrane-bounded organelle
darkslateblue	GO:0016820	1.86649	0.00399684	MF	hydrolase activity, acting on acid anhydrides, catalyzing transmembrane movement of substances
saddlebrown	GO:0046872	0.46357	0.003991	MF	metal ion binding
deeppink	GO:0008146	5.20558	0.003984	MF	sulfotransferase activity
coral	GO:0030054	0.925354	0.00398327	CC	cell junction
coral	GO:0005911	0.925354	0.00398327	CC	cell-cell junction
darkseagreen3	GO:0044877	-3.09404	0.00397007	MF	macromolecular complex binding
magenta3	GO:0010090	2.04146	0.00396896	BP	trichome morphogenesis
pink4	GO:0003677	1.53191	0.00395957	MF	DNA binding
salmon1	GO:0032496	9.56693	0.00395539	BP	response to lipopolysaccharide
salmon1	GO:0032497	9.56693	0.00395539	BP	detection of lipopolysaccharide
salmon2	GO:0001666	3.77333	0.00395414	BP	response to hypoxia
orangered4	GO:0044428	-1.16371	0.0039528	CC	nuclear part
thistle4	GO:0044275	2.02999	0.00394961	BP	cellular carbohydrate catabolic process
darkorange2	GO:0015931	2.03702	0.00394434	BP	nucleobase-containing compound transport
green	GO:0006739	1.54239	0.00394169	BP	NADP metabolic process
magenta3	GO:0090627	1.51154	0.0039362	BP	plant epidermal cell differentiation
thistle3	GO:0055085	1.34327	0.00393481	BP	transmembrane transport
salmon2	GO:0031327	2.56931	0.00393276	BP	negative regulation of cellular biosynthetic process
paleturquoise	GO:0005783	0.761615	0.00393215	CC	endoplasmic reticulum
darkorange2	GO:0055085	0.777274	0.00392682	BP	transmembrane transport
lightpink2	GO:0009987	0.224157	0.00392673	BP	cellular process
coral	GO:0009506	0.927206	0.0039241	CC	plasmodesma
coral	GO:0055044	0.927206	0.0039241	CC	symplast
lightpink1	GO:0044421	2.27529	0.00392134	CC	extracellular region part
thistle3	GO:0009624	2.59374	0.00391818	BP	response to nematode
thistle4	GO:0009991	1.09818	0.0039066	BP	response to extracellular stimulus
lavenderblush3	GO:0060255	0.216509	0.00390591	BP	regulation of macromolecule metabolic process
pink4	GO:0005622	0.504631	0.00390488	CC	intracellular
darkorange2	GO:0003924	1.60818	0.00390422	MF	GTPase activity
lightblue4	GO:0015893	3.04496	0.0039021	BP	drug transport
darkseagreen3	GO:0071214	0.75396	0.00389756	BP	cellular response to abiotic stimulus
brown2	GO:0043531	1.51013	0.00388445	MF	ADP binding
darkolivegreen2	GO:0046394	2.56498	0.00387447	BP	carboxylic acid biosynthetic process
darkolivegreen2	GO:0016053	2.56498	0.00387447	BP	organic acid biosynthetic process
paleturquoise	GO:0022891	0.812445	0.00387165	MF	substrate-specific transmembrane transporter activity
salmon2	GO:1901565	2.25217	0.00387153	BP	organonitrogen compound catabolic process
darkseagreen2	GO:0016192	3.02903	0.00386939	BP	vesicle-mediated transport
darkslateblue	GO:0044248	0.886604	0.00386351	BP	cellular catabolic process
ivory	GO:0042455	3.78132	0.00386299	BP	ribonucleoside biosynthetic process
ivory	GO:0071900	3.78132	0.00386299	BP	regulation of protein serine/threonine kinase activity
darkseagreen3	GO:0009620	0.530266	0.00385382	BP	response to fungus
turquoise	GO:0009570	0.408557	0.0038524	CC	chloroplast stroma
lavenderblush3	GO:0035556	0.603394	0.00384843	BP	intracellular signal transduction
firebrick4	GO:0023052	0.566821	0.003842	BP	signaling
green	GO:0006310	-2.00651	0.00383065	BP	DNA recombination
darkseagreen3	GO:0000302	0.786381	0.00382611	BP	response to reactive oxygen species
saddlebrown	GO:0009056	0.671474	0.00382579	BP	catabolic process
turquoise	GO:0009066	1.38686	0.00382333	BP	aspartate family amino acid metabolic process
darkseagreen3	GO:0048581	0.902405	0.00382151	BP	negative regulation of post-embryonic development
thistle	GO:0007010	3.04846	0.0038183	BP	cytoskeleton organization
saddlebrown	GO:0010008	2.5852	0.00381605	CC	endosome membrane
ivory	GO:0009941	1.42467	0.00381596	CC	chloroplast envelope
plum	GO:0006139	1.01341	0.00381499	BP	nucleobase-containing compound metabolic process
green	GO:0044702	-0.285072	0.00381315	BP	single organism reproductive process
indianred2	GO:0031461	3.79648	0.00381067	CC	cullin-RING ubiquitin ligase complex
orangered4	GO:0043604	-1.79101	0.0038092	BP	amide biosynthetic process
turquoise	GO:0016491	-0.34185	0.00380195	MF	oxidoreductase activity
thistle4	GO:0042623	1.10216	0.00379957	MF	ATPase activity, coupled
saddlebrown	GO:0003677	-0.798368	0.00379565	MF	DNA binding
lavenderblush3	GO:0020037	-0.733077	0.00379441	MF	heme binding
orangered4	GO:0009725	0.526956	0.00379425	BP	response to hormone
turquoise	GO:0009867	-2.37994	0.00378484	BP	jasmonic acid mediated signaling pathway
darkseagreen3	GO:0016441	1.1626	0.00378442	BP	posttranscriptional gene silencing
chocolate4	GO:0004672	1.4714	0.00378078	MF	protein kinase activity
lightpink2	GO:0010648	2.05874	0.00378002	BP	negative regulation of cell communication
lightpink2	GO:0023057	2.05874	0.00378002	BP	negative regulation of signaling
turquoise	GO:0045087	-0.749172	0.00377514	BP	innate immune response
antiquewhite1	GO:0006807	-0.769412	0.0037728	BP	nitrogen compound metabolic process
lavenderblush	GO:1901570	5.24305	0.00377014	BP	fatty acid derivative biosynthetic process
firebrick4	GO:0044700	0.568339	0.0037692	BP	single organism signaling
darkturquoise	GO:0050896	0.275008	0.0037621	BP	response to stimulus
lavenderblush3	GO:0004004	1.38987	0.00376021	MF	ATP-dependent RNA helicase activity
lavenderblush3	GO:0008186	1.38987	0.00376021	MF	RNA-dependent ATPase activity
magenta3	GO:0007018	2.59287	0.00375873	BP	microtubule-based movement
magenta3	GO:0030133	2.59287	0.00375873	CC	transport vesicle
darkturquoise	GO:0000003	0.506031	0.00375323	BP	reproduction
thistle4	GO:0055082	1.43209	0.00374713	BP	cellular chemical homeostasis
pink4	GO:0043565	2.25392	0.00374236	MF	sequence-specific DNA binding
turquoise	GO:0035639	0.210631	0.00374081	MF	purine ribonucleoside triphosphate binding
firebrick4	GO:0010112	2.58606	0.00373224	BP	regulation of systemic acquired resistance
magenta3	GO:0070726	3.04146	0.00372629	BP	cell wall assembly
magenta3	GO:0071668	3.04146	0.00372629	BP	plant-type cell wall assembly
magenta3	GO:0046785	3.04146	0.00372629	BP	microtubule polymerization
lightpink2	GO:0004672	0.772776	0.00372361	MF	protein kinase activity
firebrick4	GO:0016791	1.24338	0.00372249	MF	phosphatase activity
darkslateblue	GO:0007154	0.665597	0.00372025	BP	cell communication
magenta3	GO:0010256	2.28762	0.00371556	BP	endomembrane system organization
brown2	GO:0010556	0.793953	0.00371365	BP	regulation of macromolecule biosynthetic process
magenta3	GO:0048731	0.550782	0.0037104	BP	system development
darkorange2	GO:0010411	2.05296	0.00370976	BP	xyloglucan metabolic process
thistle3	GO:0006470	2.61235	0.00370843	BP	protein dephosphorylation
paleturquoise	GO:1901566	-0.926095	0.00370276	BP	organonitrogen compound biosynthetic process
magenta3	GO:0035556	1.24465	0.00370233	BP	intracellular signal transduction
darkseagreen3	GO:0016106	1.39782	0.00369765	BP	sesquiterpenoid biosynthetic process
saddlebrown	GO:0009314	0.798345	0.00369587	BP	response to radiation
brown2	GO:0071396	1.51996	0.00369375	BP	cellular response to lipid
thistle4	GO:0097305	0.70196	0.00369293	BP	response to alcohol
coral	GO:0046658	2.29854	0.00368549	CC	anchored component of plasma membrane
darkorange2	GO:0048646	1.19443	0.00368102	BP	anatomical structure formation involved in morphogenesis
deeppink1	GO:0016836	3.81445	0.00367707	MF	hydro-lyase activity
indianred3	GO:0044444	-1.3973	0.00367514	CC	cytoplasmic part
magenta3	GO:0044271	-0.603656	0.00366576	BP	cellular nitrogen compound biosynthetic process
thistle4	GO:0034637	1.19368	0.00366341	BP	cellular carbohydrate biosynthetic process
firebrick4	GO:1901568	2.2852	0.00365953	BP	fatty acid derivative metabolic process
lightpink2	GO:0009968	2.0673	0.00365913	BP	negative regulation of signal transduction
deeppink	GO:0015297	3.80916	0.00365852	MF	antiporter activity
firebrick4	GO:0045089	1.88081	0.00365843	BP	positive regulation of innate immune response
yellow3	GO:0006811	2.26064	0.00365774	BP	ion transport
thistle3	GO:0009607	1.13194	0.00365635	BP	response to biotic stimulus
darkorange2	GO:0098795	3.73746	0.0036485	BP	mRNA cleavage involved in gene silencing
darkorange2	GO:0035279	3.73746	0.0036485	BP	mRNA cleavage involved in gene silencing by miRNA
darkorange2	GO:0009413	3.73746	0.0036485	BP	response to flooding
orangered4	GO:0009507	-0.639591	0.0036463	CC	chloroplast
darkseagreen3	GO:0071229	0.46719	0.00364577	BP	cellular response to acid chemical
green	GO:0043167	0.119481	0.00363532	MF	ion binding
orangered1	GO:0005634	0.779133	0.00363316	CC	nucleus
saddlebrown	GO:0044237	0.215642	0.00362985	BP	cellular metabolic process
darkturquoise	GO:0022414	0.508432	0.00362922	BP	reproductive process
indianred2	GO:0051172	2.05641	0.00362806	BP	negative regulation of nitrogen compound metabolic process
thistle3	GO:0004611	5.23529	0.00362475	MF	phosphoenolpyruvate carboxykinase activity
thistle3	GO:0009823	5.23529	0.00362475	BP	cytokinin catabolic process
thistle3	GO:0019139	5.23529	0.00362475	MF	cytokinin dehydrogenase activity
darkseagreen3	GO:0046149	1.98278	0.00362466	BP	pigment catabolic process
saddlebrown	GO:0023052	0.61671	0.00362435	BP	signaling
darkorange2	GO:0015696	3.03702	0.00362082	BP	ammonium transport
paleturquoise	GO:0051275	3.03702	0.00362082	BP	beta-glucan catabolic process
paleturquoise	GO:0030245	3.03702	0.00362082	BP	cellulose catabolic process
turquoise	GO:0004872	-1.78306	0.00361483	MF	receptor activity
turquoise	GO:0060089	-1.78306	0.00361483	MF	molecular transducer activity
brown2	GO:0006778	2.62055	0.00361332	BP	porphyrin-containing compound metabolic process
lavenderblush3	GO:0015934	-2.01978	0.00360349	CC	large ribosomal subunit
turquoise	GO:0010557	-0.956439	0.00360325	BP	positive regulation of macromolecule biosynthetic process
darkorange2	GO:0042744	1.62476	0.0036016	BP	hydrogen peroxide catabolic process
salmon2	GO:0005622	0.47752	0.00359524	CC	intracellular
green3	GO:1902532	3.8106	0.00359076	BP	negative regulation of intracellular signal transduction
turquoise	GO:0031564	3.45295	0.00358626	BP	transcription antitermination
turquoise	GO:0000463	3.45295	0.00358626	BP	maturation of LSU-rRNA from tricistronic rRNA transcript (SSU-rRNA, 5.8S rRNA, LSU-rRNA)
turquoise	GO:0035246	3.45295	0.00358626	BP	peptidyl-arginine N-methylation
turquoise	GO:0035247	3.45295	0.00358626	BP	peptidyl-arginine omega-N-methylation
turquoise	GO:0001072	3.45295	0.00358626	MF	transcription antitermination factor activity, RNA binding
turquoise	GO:0001070	3.45295	0.00358626	MF	RNA binding transcription factor activity
turquoise	GO:0004148	3.45295	0.00358626	MF	dihydrolipoyl dehydrogenase activity
turquoise	GO:0070180	3.45295	0.00358626	MF	large ribosomal subunit rRNA binding
turquoise	GO:0070181	3.45295	0.00358626	MF	small ribosomal subunit rRNA binding
turquoise	GO:0034427	3.45295	0.00358626	BP	nuclear-transcribed mRNA catabolic process, exonucleolytic, 3'-5'
turquoise	GO:0031554	3.45295	0.00358626	BP	regulation of DNA-templated transcription, termination
turquoise	GO:0031555	3.45295	0.00358626	BP	transcriptional attenuation
turquoise	GO:0071028	3.45295	0.00358626	BP	nuclear mRNA surveillance
thistle4	GO:0009888	-1.23877	0.00358006	BP	tissue development
turquoise	GO:0016567	-1.11552	0.00357576	BP	protein ubiquitination
firebrick4	GO:0048518	0.691329	0.00357266	BP	positive regulation of biological process
paleturquoise	GO:0005634	-0.440519	0.00356972	CC	nucleus
turquoise	GO:0032592	1.68036	0.00356873	CC	integral component of mitochondrial membrane
lavenderblush3	GO:0005968	3.45596	0.00356445	CC	Rab-protein geranylgeranyltransferase complex
lavenderblush3	GO:0005093	3.45596	0.00356445	MF	Rab GDP-dissociation inhibitor activity
lavenderblush3	GO:0036387	3.45596	0.00356445	CC	pre-replicative complex
lavenderblush3	GO:0036388	3.45596	0.00356445	BP	pre-replicative complex assembly
lavenderblush3	GO:0051123	3.45596	0.00356445	BP	RNA polymerase II transcriptional preinitiation complex assembly
lavenderblush3	GO:1902299	3.45596	0.00356445	BP	pre-replicative complex assembly involved in cell cycle DNA replication
lavenderblush3	GO:0016728	3.45596	0.00356445	MF	oxidoreductase activity, acting on CH or CH2 groups, disulfide as acceptor
lavenderblush3	GO:0004748	3.45596	0.00356445	MF	ribonucleoside-diphosphate reductase activity, thioredoxin disulfide as acceptor
lavenderblush3	GO:0080129	3.45596	0.00356445	BP	proteasome core complex assembly
lavenderblush3	GO:0016584	3.45596	0.00356445	BP	nucleosome positioning
lavenderblush3	GO:0006267	3.45596	0.00356445	BP	pre-replicative complex assembly involved in nuclear cell cycle DNA replication
lavenderblush3	GO:0009346	3.45596	0.00356445	CC	citrate lyase complex
lavenderblush3	GO:0005656	3.45596	0.00356445	CC	nuclear pre-replicative complex
lavenderblush3	GO:0034975	3.45596	0.00356445	BP	protein folding in endoplasmic reticulum
lavenderblush3	GO:0070628	3.45596	0.00356445	MF	proteasome binding
lavenderblush3	GO:0000779	3.45596	0.00356445	CC	condensed chromosome, centromeric region
lavenderblush3	GO:0061731	3.45596	0.00356445	MF	ribonucleoside-diphosphate reductase activity
lavenderblush3	GO:0003896	3.45596	0.00356445	MF	DNA primase activity
lavenderblush3	GO:0003878	3.45596	0.00356445	MF	ATP citrate synthase activity
yellow3	GO:0008514	3.82388	0.00356292	MF	organic anion transmembrane transporter activity
magenta3	GO:0048863	5.12892	0.00356275	BP	stem cell differentiation
magenta3	GO:0019137	5.12892	0.00356275	MF	thioglucosidase activity
magenta3	GO:0047701	5.12892	0.00356275	MF	beta-L-arabinosidase activity
lavenderblush3	GO:0016864	1.97791	0.00356027	MF	intramolecular oxidoreductase activity, transposing S-S bonds
lavenderblush3	GO:0003756	1.97791	0.00356027	MF	protein disulfide isomerase activity
darkorange2	GO:0008361	2.59996	0.00355964	BP	regulation of cell size
saddlebrown	GO:0044700	0.618228	0.00355964	BP	single organism signaling
coral	GO:0032501	0.605767	0.00355823	BP	multicellular organismal process
brown2	GO:2000112	0.798485	0.00355789	BP	regulation of cellular macromolecule biosynthetic process
darkslateblue	GO:0042626	1.8945	0.00355738	MF	ATPase activity, coupled to transmembrane movement of substances
lightpink2	GO:0035556	1.44606	0.00355403	BP	intracellular signal transduction
plum	GO:0010243	3.07931	0.00355359	BP	response to organonitrogen compound
lightblue4	GO:0016491	0.886851	0.00354625	MF	oxidoreductase activity
thistle4	GO:0030001	1.15323	0.00354541	BP	metal ion transport
ivory	GO:0032268	1.89305	0.00354439	BP	regulation of cellular protein metabolic process
green	GO:0009059	-0.202314	0.0035443	BP	macromolecule biosynthetic process
orangered	GO:1903427	9.73199	0.00352778	BP	negative regulation of reactive oxygen species biosynthetic process
orangered	GO:0032990	9.73199	0.00352778	BP	cell part morphogenesis
orangered	GO:0070584	9.73199	0.00352778	BP	mitochondrion morphogenesis
firebrick4	GO:0007165	0.573664	0.00352341	BP	signal transduction
antiquewhite1	GO:0016491	1.27274	0.00352336	MF	oxidoreductase activity
ivory	GO:0009064	3.08944	0.00352178	BP	glutamine family amino acid metabolic process
lavenderblush3	GO:0008285	1.68337	0.00351951	BP	negative regulation of cell proliferation
lavenderblush3	GO:0055083	1.68337	0.00351951	BP	monovalent inorganic anion homeostasis
saddlebrown	GO:0019751	2.61217	0.00351645	BP	polyol metabolic process
green	GO:1902584	1.67278	0.003515	BP	positive regulation of response to water deprivation
lavenderblush	GO:0010025	5.29458	0.00351395	BP	wax biosynthetic process
green	GO:0043394	2.44928	0.00351269	MF	proteoglycan binding
green	GO:0001948	2.44928	0.00351269	MF	glycoprotein binding
saddlebrown	GO:0051716	0.472172	0.00350816	BP	cellular response to stimulus
slateblue1	GO:0006720	2.31273	0.00350572	BP	isoprenoid metabolic process
green3	GO:0009628	0.721139	0.00350478	BP	response to abiotic stimulus
paleturquoise	GO:0035639	-0.56951	0.00349916	MF	purine ribonucleoside triphosphate binding
deeppink	GO:0010817	3.07313	0.00349905	BP	regulation of hormone levels
slateblue1	GO:0045017	3.09295	0.0034979	BP	glycerolipid biosynthetic process
darkseagreen3	GO:0003824	0.0931111	0.0034963	MF	catalytic activity
lightblue4	GO:0015238	3.08868	0.00349629	MF	drug transmembrane transporter activity
yellow3	GO:0016830	3.83387	0.00349396	MF	carbon-carbon lyase activity
green3	GO:0009755	1.19442	0.00349328	BP	hormone-mediated signaling pathway
lavenderblush3	GO:0051052	1.17055	0.00349071	BP	regulation of DNA metabolic process
orangered4	GO:0044425	0.408691	0.00348574	CC	membrane part
coral	GO:0010468	0.711216	0.00348225	BP	regulation of gene expression
orangered1	GO:0005516	2.63147	0.00348049	MF	calmodulin binding
paleturquoise	GO:0005215	0.661429	0.0034778	MF	transporter activity
turquoise	GO:0016075	2.86799	0.00347077	BP	rRNA catabolic process
turquoise	GO:1903313	2.86799	0.00347077	BP	positive regulation of mRNA metabolic process
turquoise	GO:0071025	2.86799	0.00347077	BP	RNA surveillance
green3	GO:1901699	2.31661	0.00346948	BP	cellular response to nitrogen compound
firebrick4	GO:0045017	2.07149	0.00346653	BP	glycerolipid biosynthetic process
green	GO:0016192	-0.958226	0.00345501	BP	vesicle-mediated transport
darkturquoise	GO:0008270	-1.39895	0.00345351	MF	zinc ion binding
salmon1	GO:0016021	1.43765	0.00345012	CC	integral component of membrane
lavenderblush3	GO:0060236	2.87099	0.00344405	BP	regulation of mitotic spindle organization
lavenderblush3	GO:0012510	2.87099	0.00344405	CC	trans-Golgi network transport vesicle membrane
lavenderblush3	GO:0098589	2.87099	0.00344405	CC	membrane region
lavenderblush3	GO:0010328	2.87099	0.00344405	MF	auxin influx transmembrane transporter activity
lavenderblush3	GO:0030665	2.87099	0.00344405	CC	clathrin-coated vesicle membrane
lavenderblush3	GO:0090224	2.87099	0.00344405	BP	regulation of spindle organization
indianred3	GO:0051179	1.65032	0.00344166	BP	localization
salmon2	GO:0006725	1.04775	0.00343474	BP	cellular aromatic compound metabolic process
salmon2	GO:0034622	2.61594	0.00342619	BP	cellular macromolecular complex assembly
salmon2	GO:0010212	5.3149	0.00342521	BP	response to ionizing radiation
salmon2	GO:0000123	5.3149	0.00342521	CC	histone acetyltransferase complex
orangered4	GO:0090304	-0.524481	0.00342339	BP	nucleic acid metabolic process
turquoise	GO:0015833	0.562486	0.00341614	BP	peptide transport
darkorange2	GO:0009734	1.45206	0.00341193	BP	auxin-activated signaling pathway
ivory	GO:0034641	0.579955	0.00340218	BP	cellular nitrogen compound metabolic process
darkolivegreen2	GO:0006568	5.32105	0.00340066	BP	tryptophan metabolic process
darkolivegreen2	GO:0006586	5.32105	0.00340066	BP	indolalkylamine metabolic process
deeppink	GO:0006534	5.32105	0.00340066	BP	cysteine metabolic process
paleturquoise	GO:0016491	0.569851	0.0034001	MF	oxidoreductase activity
turquoise	GO:0017016	1.82359	0.00339743	MF	Ras GTPase binding
turquoise	GO:0031267	1.82359	0.00339743	MF	small GTPase binding
saddlebrown	GO:0007154	0.559346	0.00339536	BP	cell communication
[truncated: 5,788 more rows]
