# Supplementary material for: Nitrate and ammonium, the yin and yang of nitrogen uptake: a time-course transcriptomic study in rice
Source: Front Plant Sci. 2024 Aug 23;15:1343073. doi: 10.3389/fpls.2024.1343073 (PMC11377263; doi:10.3389/fpls.2024.1343073)
Supplement: Supplementary Data Sheet 6 — Gene ontology enrichment of the WGNCA shoot co-expression clusters. [file DataSheet2.xlsx]

## Sheet: Sheet1
Dataset S6
Gene ontology enrichment of the WGNCA shoot co-expression clusters
GO enrichment for co-expression clusters were analyzed on the GO enrichment tool of the Plaza Monocots 4.0 Platform using the Locus IDs and the publicly available Rice v7.0JGI database with the whole annotated genome as the reference set.
WGNCA cluster	#GO-term	Enrichment(log2)	e-value	GO-type	Description
aliceblue	GO:0005746	7.03897	2.82016e-19	CC	mitochondrial respiratory chain
aliceblue	GO:0098803	7.00952	3.49052e-19	CC	respiratory chain complex
aliceblue	GO:0070469	6.91096	7.11533e-19	CC	respiratory chain
aliceblue	GO:0098800	6.57279	8.04787e-18	CC	inner mitochondrial membrane protein complex
aliceblue	GO:0098798	6.49933	1.35866e-17	CC	mitochondrial protein complex
aliceblue	GO:0044455	6.12318	1.95307e-16	CC	mitochondrial membrane part
aliceblue	GO:0005743	5.98067	5.32791e-16	CC	mitochondrial inner membrane
aliceblue	GO:1990204	6.35759	2.06971e-15	CC	oxidoreductase complex
aliceblue	GO:0031966	5.59996	7.6605e-15	CC	mitochondrial membrane
aliceblue	GO:0019866	5.57818	8.91667e-15	CC	organelle inner membrane
aliceblue	GO:0005740	5.42942	2.51133e-14	CC	mitochondrial envelope
aliceblue	GO:0005747	7.1243	1.1344e-13	CC	mitochondrial respiratory chain complex I
aliceblue	GO:0030964	7.10194	1.27063e-13	CC	NADH dehydrogenase complex
aliceblue	GO:0045271	7.10194	1.27063e-13	CC	respiratory chain complex I
aliceblue	GO:0044429	5.12318	2.09661e-13	CC	mitochondrial part
aliceblue	GO:0098796	4.85752	1.30741e-12	CC	membrane protein complex
aliceblue	GO:1902494	4.32105	3.57513e-12	CC	catalytic complex
aliceblue	GO:0043234	3.58676	8.9272e-11	CC	protein complex
aliceblue	GO:0032991	2.78197	9.00411e-09	CC	macromolecular complex
aliceblue	GO:0031090	3.13523	2.18895e-08	CC	organelle membrane
aliceblue	GO:0031967	3.40526	2.34647e-08	CC	organelle envelope
aliceblue	GO:0031975	3.40167	2.40259e-08	CC	envelope
aliceblue	GO:0005739	2.06029	3.45255e-06	CC	mitochondrion
aliceblue	GO:0070069	6.73199	8.75835e-06	CC	cytochrome complex
aliceblue	GO:0044425	2.00747	1.73483e-05	CC	membrane part
aliceblue	GO:0009853	6.34732	1.97424e-05	BP	photorespiration
aliceblue	GO:0022900	4.42821	9.36766e-05	BP	electron transport chain
aliceblue	GO:0043231	0.893414	0.000111607	CC	intracellular membrane-bounded organelle
aliceblue	GO:0043227	0.883573	0.000126259	CC	membrane-bounded organelle
aliceblue	GO:0043094	5.39412	0.00014356	BP	cellular metabolic compound salvage
aliceblue	GO:0043229	0.851792	0.000187816	CC	intracellular organelle
aliceblue	GO:0043226	0.850058	0.00019192	CC	organelle
aliceblue	GO:0005750	7.31695	0.000209101	CC	mitochondrial respiratory chain complex III
aliceblue	GO:0045275	7.31695	0.000209101	CC	respiratory chain complex III
aliceblue	GO:0044446	1.6194	0.000267424	CC	intracellular organelle part
aliceblue	GO:0044422	1.6168	0.000272221	CC	organelle part
aliceblue	GO:0016020	1.23427	0.000396121	CC	membrane
aliceblue	GO:0016651	4.84663	0.000440203	MF	oxidoreductase activity, acting on NAD(P)H
aliceblue	GO:1902495	6.5096	0.000653052	CC	transmembrane transporter complex
aliceblue	GO:0044424	0.735749	0.000786421	CC	intracellular part
aliceblue	GO:1990351	6.36275	0.00080164	CC	transporter complex
aliceblue	GO:0005622	0.72468	0.000900038	CC	intracellular
aliceblue	GO:0006091	3.30014	0.00180549	BP	generation of precursor metabolites and energy
aliceblue	GO:0022904	5.73199	0.00192116	BP	respiratory electron transport chain
aliceblue	GO:0044444	0.815698	0.00365604	CC	cytoplasmic part
aliceblue	GO:0000502	5.18767	0.00404899	CC	proteasome complex
aliceblue	GO:1905369	5.18767	0.00404899	CC	endopeptidase complex
aliceblue	GO:0044464	0.593545	0.00433297	CC	cell part
aliceblue	GO:0005623	0.592777	0.0043723	CC	cell
aliceblue	GO:1905368	4.9771	0.00538964	CC	peptidase complex
aliceblue	GO:0050897	4.87401	0.00619639	MF	cobalt ion binding
aliceblue	GO:0016491	2.03386	0.00645606	MF	oxidoreductase activity
aliceblue	GO:0000293	8.73199	0.007045	MF	ferric-chelate reductase activity
aliceblue	GO:0016723	8.73199	0.007045	MF	oxidoreductase activity, oxidizing metal ions, NAD or NADP as acceptor
aliceblue	GO:0005737	0.730883	0.00779649	CC	cytoplasm
antiquewhite1	GO:0071944	1.14554	1.80085e-16	CC	cell periphery
antiquewhite1	GO:0005886	1.1581	1.37977e-13	CC	plasma membrane
antiquewhite1	GO:0016020	0.708807	6.63433e-13	CC	membrane
antiquewhite1	GO:0012505	1.32678	6.16712e-12	CC	endomembrane system
antiquewhite1	GO:0016043	1.18177	1.32591e-11	BP	cellular component organization
antiquewhite1	GO:0009653	1.5652	3.88955e-11	BP	anatomical structure morphogenesis
antiquewhite1	GO:0044699	0.557041	3.72196e-10	BP	single-organism process
antiquewhite1	GO:0071840	1.06021	4.96492e-10	BP	cellular component organization or biogenesis
antiquewhite1	GO:0005794	1.52997	2.698e-09	CC	Golgi apparatus
antiquewhite1	GO:0040007	1.60364	2.27175e-08	BP	growth
antiquewhite1	GO:0048856	0.877018	2.51165e-08	BP	anatomical structure development
antiquewhite1	GO:0044431	1.9363	3.04454e-08	CC	Golgi apparatus part
antiquewhite1	GO:0044767	0.870115	3.1119e-08	BP	single-organism developmental process
antiquewhite1	GO:0044763	0.67375	7.44896e-08	BP	single-organism cellular process
antiquewhite1	GO:0098791	1.96323	8.44207e-08	CC	Golgi subcompartment
antiquewhite1	GO:0032502	0.827148	1.15238e-07	BP	developmental process
antiquewhite1	GO:0044464	0.28474	2.8426e-07	CC	cell part
antiquewhite1	GO:0005623	0.283972	3.0209e-07	CC	cell
antiquewhite1	GO:0000902	1.74873	6.32662e-07	BP	cell morphogenesis
antiquewhite1	GO:0009225	3.95643	8.08931e-07	BP	nucleotide-sugar metabolic process
antiquewhite1	GO:0048869	1.30929	1.15981e-06	BP	cellular developmental process
antiquewhite1	GO:0032989	1.65366	1.17579e-06	BP	cellular component morphogenesis
antiquewhite1	GO:0009888	1.42464	2.23535e-06	BP	tissue development
antiquewhite1	GO:0032501	0.763453	2.57146e-06	BP	multicellular organismal process
antiquewhite1	GO:0016049	1.58594	4.41958e-06	BP	cell growth
antiquewhite1	GO:0065007	0.580574	4.6938e-06	BP	biological regulation
antiquewhite1	GO:0052691	6.35853	5.38301e-06	MF	UDP-arabinopyranose mutase activity
antiquewhite1	GO:0009506	1.11153	5.54743e-06	CC	plasmodesma
antiquewhite1	GO:0055044	1.11153	5.54743e-06	CC	symplast
antiquewhite1	GO:0022622	1.45164	5.60457e-06	BP	root system development
antiquewhite1	GO:0030054	1.10968	5.7191e-06	CC	cell junction
antiquewhite1	GO:0005911	1.10968	5.7191e-06	CC	cell-cell junction
antiquewhite1	GO:0005802	1.95014	5.91688e-06	CC	trans-Golgi network
antiquewhite1	GO:0048468	1.74677	6.43656e-06	BP	cell development
antiquewhite1	GO:0009987	0.319637	8.33755e-06	BP	cellular process
antiquewhite1	GO:0036094	0.677947	8.86409e-06	MF	small molecule binding
antiquewhite1	GO:0051179	0.852079	9.31163e-06	BP	localization
antiquewhite1	GO:1901265	0.693549	9.32213e-06	MF	nucleoside phosphate binding
antiquewhite1	GO:0000166	0.693549	9.32213e-06	MF	nucleotide binding
antiquewhite1	GO:0006996	1.1106	9.97962e-06	BP	organelle organization
antiquewhite1	GO:0007275	0.758401	1.14323e-05	BP	multicellular organism development
antiquewhite1	GO:0035639	0.774022	1.3442e-05	MF	purine ribonucleoside triphosphate binding
antiquewhite1	GO:0000904	1.93226	1.3606e-05	BP	cell morphogenesis involved in differentiation
antiquewhite1	GO:0030154	1.37364	1.46307e-05	BP	cell differentiation
antiquewhite1	GO:0048364	1.40254	1.54491e-05	BP	root development
antiquewhite1	GO:0044707	0.737105	1.56745e-05	BP	single-multicellular organism process
antiquewhite1	GO:1905392	1.5114	1.64127e-05	BP	plant organ morphogenesis
antiquewhite1	GO:0032555	0.690761	2.81232e-05	MF	purine ribonucleotide binding
antiquewhite1	GO:0017076	0.689596	2.8871e-05	MF	purine nucleotide binding
antiquewhite1	GO:0048589	1.44955	3.18423e-05	BP	developmental growth
antiquewhite1	GO:0099402	1.06316	3.51781e-05	BP	plant organ development
antiquewhite1	GO:0003779	2.8828	3.59678e-05	MF	actin binding
antiquewhite1	GO:0005515	0.450136	3.60921e-05	MF	protein binding
antiquewhite1	GO:0080022	3.51723	3.67206e-05	BP	primary root development
antiquewhite1	GO:0032553	0.676064	3.90621e-05	MF	ribonucleotide binding
antiquewhite1	GO:0050789	0.539799	5.62717e-05	BP	regulation of biological process
antiquewhite1	GO:0051234	0.797701	6.60449e-05	BP	establishment of localization
antiquewhite1	GO:0005768	1.65809	7.61619e-05	CC	endosome
antiquewhite1	GO:0097367	0.644848	7.71716e-05	MF	carbohydrate derivative binding
antiquewhite1	GO:0008092	1.96621	8.05376e-05	MF	cytoskeletal protein binding
antiquewhite1	GO:0043168	0.602627	9.25072e-05	MF	anion binding
antiquewhite1	GO:0007389	1.84847	9.64384e-05	BP	pattern specification process
antiquewhite1	GO:0031410	1.46614	9.82002e-05	CC	cytoplasmic vesicle
antiquewhite1	GO:0050896	0.45904	9.90102e-05	BP	response to stimulus
antiquewhite1	GO:0097708	1.46371	0.000100425	CC	intracellular vesicle
antiquewhite1	GO:0006810	0.781528	0.000103729	BP	transport
antiquewhite1	GO:0000003	0.798534	0.000108911	BP	reproduction
antiquewhite1	GO:0003002	1.88404	0.00014186	BP	regionalization
antiquewhite1	GO:0051716	0.679276	0.000166486	BP	cellular response to stimulus
antiquewhite1	GO:0005635	2.56411	0.000172626	CC	nuclear envelope
antiquewhite1	GO:0033356	5.13614	0.000179464	BP	UDP-L-arabinose metabolic process
antiquewhite1	GO:0009791	0.81937	0.000185692	BP	post-embryonic development
antiquewhite1	GO:0007010	1.94349	0.000185959	BP	cytoskeleton organization
antiquewhite1	GO:0022414	0.772365	0.000197112	BP	reproductive process
antiquewhite1	GO:0048509	2.18061	0.000199213	BP	regulation of meristem development
antiquewhite1	GO:0031982	1.38354	0.000207945	CC	vesicle
antiquewhite1	GO:0005524	0.696874	0.000210094	MF	ATP binding
antiquewhite1	GO:0005856	1.73543	0.000216718	CC	cytoskeleton
antiquewhite1	GO:0071669	1.71056	0.000258057	BP	plant-type cell wall organization or biogenesis
antiquewhite1	GO:0071555	1.56737	0.000260902	BP	cell wall organization
antiquewhite1	GO:1902578	1.08907	0.000280153	BP	single-organism localization
antiquewhite1	GO:0044430	1.7782	0.000288871	CC	cytoskeletal part
antiquewhite1	GO:0009826	1.54475	0.00030988	BP	unidimensional cell growth
antiquewhite1	GO:0097435	2.25233	0.000313292	BP	supramolecular fiber organization
antiquewhite1	GO:0090626	2.25233	0.000313292	BP	plant epidermis morphogenesis
antiquewhite1	GO:0099512	2.09549	0.000319679	CC	supramolecular fiber
antiquewhite1	GO:0099513	2.09549	0.000319679	CC	polymeric cytoskeletal fiber
antiquewhite1	GO:0099081	2.09549	0.000319679	CC	supramolecular polymer
antiquewhite1	GO:0015630	1.85073	0.000333814	CC	microtubule cytoskeleton
antiquewhite1	GO:0045229	1.47445	0.00033816	BP	external encapsulating structure organization
antiquewhite1	GO:0048731	0.724893	0.00035771	BP	system development
antiquewhite1	GO:0099080	2.07313	0.000361454	CC	supramolecular complex
antiquewhite1	GO:0032559	0.616025	0.000364005	MF	adenyl ribonucleotide binding
antiquewhite1	GO:0022607	1.20613	0.000367669	BP	cellular component assembly
antiquewhite1	GO:0030554	0.615196	0.000369517	MF	adenyl nucleotide binding
antiquewhite1	GO:0090058	4.77357	0.000420367	BP	metaxylem development
antiquewhite1	GO:0044765	1.07176	0.000439606	BP	single-organism transport
antiquewhite1	GO:0090558	1.55806	0.000452077	BP	plant epidermis development
antiquewhite1	GO:0005795	3.83497	0.000457394	CC	Golgi stack
antiquewhite1	GO:0047262	3.83497	0.000457394	MF	polygalacturonate 4-alpha-galacturonosyltransferase activity
antiquewhite1	GO:0071554	1.251	0.000468656	BP	cell wall organization or biogenesis
antiquewhite1	GO:0043933	1.30725	0.000583126	BP	macromolecular complex subunit organization
antiquewhite1	GO:0051015	3.1569	0.000654072	MF	actin filament binding
antiquewhite1	GO:0009629	2.25	0.000749682	BP	response to gravity
antiquewhite1	GO:0031985	4.48406	0.000805885	CC	Golgi cisterna
antiquewhite1	GO:0031984	0.923632	0.000832836	CC	organelle subcompartment
antiquewhite1	GO:0005618	1.0062	0.000856184	CC	cell wall
antiquewhite1	GO:0050793	1.05548	0.000868047	BP	regulation of developmental process
antiquewhite1	GO:0060560	1.40433	0.000873027	BP	developmental growth involved in morphogenesis
antiquewhite1	GO:0030312	1.00359	0.00087873	CC	external encapsulating structure
antiquewhite1	GO:0010087	2.411	0.000931849	BP	phloem or xylem histogenesis
antiquewhite1	GO:0009226	3.55117	0.000995381	BP	nucleotide-sugar biosynthetic process
antiquewhite1	GO:0005874	2.02066	0.000996035	CC	microtubule
antiquewhite1	GO:0032011	4.35853	0.00106153	BP	ARF protein signal transduction
antiquewhite1	GO:0032012	4.35853	0.00106153	BP	regulation of ARF protein signal transduction
antiquewhite1	GO:0000148	4.35853	0.00106153	CC	1,3-beta-D-glucan synthase complex
antiquewhite1	GO:0003843	4.35853	0.00106153	MF	1,3-beta-D-glucan synthase activity
antiquewhite1	GO:0003006	0.739619	0.00107799	BP	developmental process involved in reproduction
antiquewhite1	GO:0051640	2.63971	0.00108414	BP	organelle localization
antiquewhite1	GO:0007017	1.84757	0.00120268	BP	microtubule-based process
antiquewhite1	GO:2000280	2.60364	0.00123559	BP	regulation of root development
antiquewhite1	GO:0006897	2.95254	0.00125808	BP	endocytosis
antiquewhite1	GO:0010073	1.96621	0.0012958	BP	meristem maintenance
antiquewhite1	GO:0016126	3.45164	0.00130035	BP	sterol biosynthetic process
antiquewhite1	GO:0000138	5.77357	0.00131667	CC	Golgi trans cisterna
antiquewhite1	GO:0048507	1.53541	0.00135713	BP	meristem development
antiquewhite1	GO:0035266	2.55117	0.00149248	BP	meristem growth
antiquewhite1	GO:0005634	0.474278	0.0016371	CC	nucleus
antiquewhite1	GO:0010090	2.27107	0.00163954	BP	trichome morphogenesis
antiquewhite1	GO:0006075	4.13614	0.00171415	BP	(1->3)-beta-D-glucan biosynthetic process
antiquewhite1	GO:0006074	4.13614	0.00171415	BP	(1->3)-beta-D-glucan metabolic process
antiquewhite1	GO:0060918	2.06391	0.00171697	BP	auxin transport
antiquewhite1	GO:0016192	1.48154	0.00188016	BP	vesicle-mediated transport
antiquewhite1	GO:0006793	0.609942	0.00192966	BP	phosphorus metabolic process
antiquewhite1	GO:0045165	2.46776	0.00200857	BP	cell fate commitment
antiquewhite1	GO:0044702	0.678885	0.00201716	BP	single organism reproductive process
antiquewhite1	GO:0010015	1.39439	0.00209628	BP	root morphogenesis
antiquewhite1	GO:0071822	1.46278	0.0021029	BP	protein complex subunit organization
antiquewhite1	GO:0043603	-2.49009	0.00210302	BP	cellular amide metabolic process
antiquewhite1	GO:1902183	4.0366	0.00211679	BP	regulation of shoot apical meristem development
antiquewhite1	GO:0051258	2.45164	0.00212619	BP	protein polymerization
antiquewhite1	GO:0048367	0.887435	0.00219317	BP	shoot system development
antiquewhite1	GO:0006461	1.52564	0.00229713	BP	protein complex assembly
antiquewhite1	GO:0051274	2.41993	0.00237694	BP	beta-glucan biosynthetic process
antiquewhite1	GO:0007165	0.719998	0.00241533	BP	signal transduction
antiquewhite1	GO:0005783	0.967644	0.00243665	CC	endoplasmic reticulum
antiquewhite1	GO:0009741	1.97482	0.00252221	BP	response to brassinosteroid
antiquewhite1	GO:0046914	-1.20448	0.00255236	MF	transition metal ion binding
antiquewhite1	GO:0044700	0.714673	0.00256429	BP	single organism signaling
antiquewhite1	GO:1902182	3.94349	0.0025738	BP	shoot apical meristem development
antiquewhite1	GO:0005086	3.94349	0.0025738	MF	ARF guanyl-nucleotide exchange factor activity
antiquewhite1	GO:0005200	3.94349	0.0025738	MF	structural constituent of cytoskeleton
antiquewhite1	GO:0051056	3.94349	0.0025738	BP	regulation of small GTPase mediated signal transduction
antiquewhite1	GO:0046578	3.94349	0.0025738	BP	regulation of Ras protein signal transduction
antiquewhite1	GO:0048366	1.24739	0.0025893	BP	leaf development
antiquewhite1	GO:0016584	5.35853	0.00260143	BP	nucleosome positioning
antiquewhite1	GO:0023052	0.713155	0.00260825	BP	signaling
antiquewhite1	GO:0070271	1.49641	0.00270449	BP	protein complex biogenesis
antiquewhite1	GO:0009914	1.95765	0.00271374	BP	hormone transport
antiquewhite1	GO:0044085	0.879797	0.00285255	BP	cellular component biogenesis
antiquewhite1	GO:0071310	0.820405	0.00289607	BP	cellular response to organic substance
antiquewhite1	GO:0006694	2.65809	0.0031315	BP	steroid biosynthetic process
antiquewhite1	GO:0009798	2.65809	0.0031315	BP	axis specification
antiquewhite1	GO:0005773	0.777329	0.0031851	CC	vacuole
antiquewhite1	GO:0098588	0.842829	0.00332295	CC	bounding membrane of organelle
antiquewhite1	GO:0044877	2.08907	0.00334047	MF	macromolecular complex binding
antiquewhite1	GO:0016616	1.8991	0.00347455	MF	oxidoreductase activity, acting on the CH-OH group of donors, NAD or NADP as acceptor
antiquewhite1	GO:0009944	3.07313	0.00349905	BP	polarity specification of adaxial/abaxial axis
antiquewhite1	GO:0007265	3.77357	0.00366027	BP	Ras protein signal transduction
antiquewhite1	GO:0016125	2.57193	0.00405929	BP	sterol metabolic process
antiquewhite1	GO:0065003	1.17862	0.00406486	BP	macromolecular complex assembly
antiquewhite1	GO:0009926	2.0366	0.00407993	BP	auxin polar transport
antiquewhite1	GO:0048046	1.08758	0.00418993	CC	apoplast
antiquewhite1	GO:0031109	3.00098	0.00420484	BP	microtubule polymerization or depolymerization
antiquewhite1	GO:0008285	3.00098	0.00420484	BP	negative regulation of cell proliferation
antiquewhite1	GO:0019567	5.0366	0.00428317	BP	arabinose biosynthetic process
antiquewhite1	GO:0019322	5.0366	0.00428317	BP	pentose biosynthetic process
antiquewhite1	GO:1900034	5.0366	0.00428317	BP	regulation of cellular response to heat
antiquewhite1	GO:1900036	5.0366	0.00428317	BP	positive regulation of cellular response to heat
antiquewhite1	GO:0006065	5.0366	0.00428317	BP	UDP-glucuronate biosynthetic process
antiquewhite1	GO:0061572	3.69556	0.00429403	BP	actin filament bundle organization
antiquewhite1	GO:0051017	3.69556	0.00429403	BP	actin filament bundle assembly
antiquewhite1	GO:0007264	2.55117	0.00431892	BP	small GTPase mediated signal transduction
antiquewhite1	GO:0040008	1.49153	0.00436947	BP	regulation of growth
antiquewhite1	GO:0006518	-2.37449	0.00437923	BP	peptide metabolic process
antiquewhite1	GO:0005829	0.568452	0.00448272	CC	cytosol
antiquewhite1	GO:0048646	1.40046	0.00456223	BP	anatomical structure formation involved in morphogenesis
antiquewhite1	GO:0065001	2.96621	0.0045914	BP	specification of axis polarity
antiquewhite1	GO:0050794	0.404631	0.00467022	BP	regulation of cellular process
antiquewhite1	GO:0009664	1.82715	0.00468301	BP	plant-type cell wall organization
antiquewhite1	GO:0008194	1.57193	0.00472979	MF	UDP-glycosyltransferase activity
antiquewhite1	GO:0004427	3.62156	0.00499074	MF	inorganic diphosphatase activity
antiquewhite1	GO:0030029	2.20202	0.00502523	BP	actin filament-based process
antiquewhite1	GO:0016817	0.954807	0.00522577	MF	hydrolase activity, acting on acid anhydrides
antiquewhite1	GO:0009606	1.96621	0.00531471	BP	tropism
antiquewhite1	GO:0032870	0.847567	0.00545098	BP	cellular response to hormone stimulus
antiquewhite1	GO:0005622	0.16543	0.00566147	CC	intracellular
antiquewhite1	GO:0061458	0.689436	0.00567995	BP	reproductive system development
antiquewhite1	GO:0048608	0.689436	0.00567995	BP	reproductive structure development
antiquewhite1	GO:0010026	1.94672	0.00571391	BP	trichome differentiation
antiquewhite1	GO:0043604	-2.32622	0.00582281	BP	amide biosynthetic process
antiquewhite1	GO:0071495	0.836222	0.00597669	BP	cellular response to endogenous stimulus
antiquewhite1	GO:0003979	4.77357	0.00634691	MF	UDP-glucose 6-dehydrogenase activity
antiquewhite1	GO:0046398	4.77357	0.00634691	BP	UDP-glucuronate metabolic process
antiquewhite1	GO:0010479	4.77357	0.00634691	BP	stele development
antiquewhite1	GO:0030203	4.77357	0.00634691	BP	glycosaminoglycan metabolic process
antiquewhite1	GO:0006024	4.77357	0.00634691	BP	glycosaminoglycan biosynthetic process
antiquewhite1	GO:0006023	4.77357	0.00634691	BP	aminoglycan biosynthetic process
antiquewhite1	GO:0065008	0.82372	0.00660805	BP	regulation of biological quality
antiquewhite1	GO:2000026	1.0167	0.00675793	BP	regulation of multicellular organismal development
antiquewhite1	GO:0009943	2.80394	0.0068858	BP	adaxial/abaxial axis specification
antiquewhite1	GO:0004672	0.654131	0.00705687	MF	protein kinase activity
antiquewhite1	GO:0005774	0.913219	0.00707578	CC	vacuolar membrane
antiquewhite1	GO:0048193	2.098	0.00710239	BP	Golgi vesicle transport
antiquewhite1	GO:0044437	0.911643	0.00715618	CC	vacuolar part
antiquewhite1	GO:0016772	0.575921	0.00734424	MF	transferase activity, transferring phosphorus-containing groups
antiquewhite1	GO:0048583	0.878382	0.00748081	BP	regulation of response to stimulus
antiquewhite1	GO:0043623	1.58009	0.00750865	BP	cellular protein complex assembly
antiquewhite1	GO:0051493	2.35853	0.00759988	BP	regulation of cytoskeleton organization
antiquewhite1	GO:0030041	2.74382	0.00798331	BP	actin filament polymerization
antiquewhite1	GO:0045488	2.34061	0.00800232	BP	pectin metabolic process
antiquewhite1	GO:0033993	0.778198	0.00806959	BP	response to lipid
antiquewhite1	GO:0042803	1.45646	0.00808947	MF	protein homodimerization activity
antiquewhite1	GO:0000139	1.84396	0.00831975	CC	Golgi membrane
antiquewhite1	GO:0010393	2.32291	0.00841932	BP	galacturonan metabolic process
antiquewhite1	GO:0010233	3.35853	0.00843998	BP	phloem transport
antiquewhite1	GO:0010232	3.35853	0.00843998	BP	vascular transport
antiquewhite1	GO:0016458	1.55117	0.00849229	BP	gene silencing
antiquewhite1	GO:0010154	0.859408	0.00858682	BP	fruit development
antiquewhite1	GO:0048040	4.55117	0.00877799	MF	UDP-glucuronate decarboxylase activity
antiquewhite1	GO:0005739	-0.554179	0.00882689	CC	mitochondrion
antiquewhite1	GO:0051287	2.30542	0.00885112	MF	NAD binding
antiquewhite1	GO:0043043	-2.2488	0.00897139	BP	peptide biosynthetic process
antiquewhite1	GO:0008270	-1.65549	0.00922037	MF	zinc ion binding
antiquewhite1	GO:0007015	2.28814	0.00929796	BP	actin filament organization
antiquewhite1	GO:0010051	2.01275	0.00937469	BP	xylem and phloem pattern formation
antiquewhite1	GO:0051273	2.00098	0.00973693	BP	beta-glucan metabolic process
antiquewhite1	GO:0051656	2.65809	0.00983589	BP	establishment of organelle localization
blue	GO:0007049	2.22386	1.84368e-62	BP	cell cycle
blue	GO:0044427	2.83444	4.50193e-57	CC	chromosomal part
blue	GO:0005694	2.60126	4.55491e-54	CC	chromosome
blue	GO:0006260	3.06431	3.96615e-51	BP	DNA replication
blue	GO:0022402	2.2717	7.66585e-50	BP	cell cycle process
blue	GO:0006259	1.91643	2.24867e-48	BP	DNA metabolic process
blue	GO:0043228	1.32885	6.45055e-43	CC	non-membrane-bounded organelle
blue	GO:0043232	1.32885	6.45055e-43	CC	intracellular non-membrane-bounded organelle
blue	GO:0044464	0.329107	4.90072e-42	CC	cell part
blue	GO:0005623	0.328339	7.02054e-42	CC	cell
blue	GO:0016043	1.04286	4.50395e-39	BP	cellular component organization
blue	GO:0005634	0.824518	8.26683e-39	CC	nucleus
blue	GO:0006996	1.31407	2.48577e-36	BP	organelle organization
blue	GO:1903047	2.61446	3.46382e-36	BP	mitotic cell cycle process
blue	GO:0044422	0.755764	5.64137e-36	CC	organelle part
blue	GO:0000278	2.45843	6.094e-36	BP	mitotic cell cycle
blue	GO:0015630	2.3573	1.0332e-35	CC	microtubule cytoskeleton
blue	GO:0006261	3.03907	2.23159e-35	BP	DNA-dependent DNA replication
blue	GO:0071840	0.95786	2.26009e-35	BP	cellular component organization or biogenesis
blue	GO:0044446	0.74958	3.18424e-35	CC	intracellular organelle part
blue	GO:0005856	2.16985	1.34814e-34	CC	cytoskeleton
blue	GO:0032993	3.20416	1.9132e-34	CC	protein-DNA complex
blue	GO:0044430	2.20406	8.39491e-33	CC	cytoskeletal part
blue	GO:0051276	1.75841	8.22819e-32	BP	chromosome organization
blue	GO:0044424	0.323807	1.20008e-31	CC	intracellular part
blue	GO:0005874	2.562	1.36812e-31	CC	microtubule
blue	GO:0005622	0.319141	3.15246e-31	CC	intracellular
blue	GO:0015631	2.58862	3.93047e-31	MF	tubulin binding
blue	GO:0099081	2.50755	5.56137e-31	CC	supramolecular polymer
blue	GO:0099512	2.50755	5.56137e-31	CC	supramolecular fiber
blue	GO:0099513	2.50755	5.56137e-31	CC	polymeric cytoskeletal fiber
blue	GO:0032991	1.00175	9.32563e-31	CC	macromolecular complex
blue	GO:0099080	2.48518	1.55125e-30	CC	supramolecular complex
blue	GO:0007017	2.36814	2.14869e-30	BP	microtubule-based process
blue	GO:0043234	1.29306	7.2737e-30	CC	protein complex
blue	GO:0043229	0.340222	1.61469e-29	CC	intracellular organelle
blue	GO:0051301	2.02692	2.4877e-29	BP	cell division
blue	GO:0043226	0.338488	2.84367e-29	CC	organelle
blue	GO:0008092	2.18958	2.63608e-28	MF	cytoskeletal protein binding
blue	GO:0044815	3.21115	4.02506e-28	CC	DNA packaging complex
blue	GO:0044763	0.619234	5.80561e-28	BP	single-organism cellular process
blue	GO:0008017	2.55454	4.15675e-26	MF	microtubule binding
blue	GO:0048856	0.75784	5.08979e-26	BP	anatomical structure development
blue	GO:0044767	0.75481	6.34282e-26	BP	single-organism developmental process
blue	GO:0032502	0.742458	7.94829e-26	BP	developmental process
blue	GO:0005515	0.506045	1.42168e-25	MF	protein binding
blue	GO:0000786	3.1557	3.26721e-25	CC	nucleosome
blue	GO:0000280	2.32244	4.48528e-24	BP	nuclear division
blue	GO:0009987	0.32492	6.24082e-24	BP	cellular process
blue	GO:0006974	1.75753	7.33925e-24	BP	cellular response to DNA damage stimulus
blue	GO:0071944	0.698069	8.6434e-24	CC	cell periphery
blue	GO:0006281	1.79543	4.62186e-23	BP	DNA repair
blue	GO:0048285	2.1602	6.32716e-23	BP	organelle fission
blue	GO:0000228	2.69517	1.2004e-22	CC	nuclear chromosome
blue	GO:0009506	1.05781	2.59536e-22	CC	plasmodesma
blue	GO:0055044	1.05781	2.59536e-22	CC	symplast
blue	GO:0071103	2.6687	2.7256e-22	BP	DNA conformation change
blue	GO:0012505	0.917229	2.79492e-22	CC	endomembrane system
blue	GO:0030054	1.05596	3.00665e-22	CC	cell junction
blue	GO:0005911	1.05596	3.00665e-22	CC	cell-cell junction
blue	GO:0044707	0.73412	4.48345e-22	BP	single-multicellular organism process
blue	GO:0044454	2.85304	6.37352e-22	CC	nuclear chromosome part
blue	GO:0000785	2.49666	1.92933e-21	CC	chromatin
blue	GO:0007275	0.728153	5.17414e-21	BP	multicellular organism development
blue	GO:0051726	2.1609	9.70483e-21	BP	regulation of cell cycle
blue	GO:0006323	2.8515	3.70728e-20	BP	DNA packaging
blue	GO:0010564	2.714	1.08121e-19	BP	regulation of cell cycle process
blue	GO:0003777	3.09251	1.11768e-19	MF	microtubule motor activity
blue	GO:0032501	0.665276	2.26929e-19	BP	multicellular organismal process
blue	GO:0044699	0.374622	2.79492e-19	BP	single-organism process
blue	GO:0043231	0.283683	3.50314e-19	CC	intracellular membrane-bounded organelle
blue	GO:0007018	3.04188	3.77091e-19	BP	microtubule-based movement
blue	GO:0005886	0.697171	4.10853e-19	CC	plasma membrane
blue	GO:0043227	0.281185	4.31148e-19	CC	membrane-bounded organelle
blue	GO:0007059	2.5605	6.31586e-19	BP	chromosome segregation
blue	GO:0065004	2.65641	1.62399e-18	BP	protein-DNA complex assembly
blue	GO:0006310	2.24816	3.56458e-18	BP	DNA recombination
blue	GO:0071824	2.59501	7.62795e-18	BP	protein-DNA complex subunit organization
blue	GO:0044770	3.01159	1.46808e-17	BP	cell cycle phase transition
blue	GO:0006928	2.82121	1.57756e-17	BP	movement of cell or subcellular component
blue	GO:0003774	2.714	5.10156e-17	MF	motor activity
blue	GO:0003677	0.778484	5.754e-17	MF	DNA binding
blue	GO:0006333	2.65439	5.99706e-17	BP	chromatin assembly or disassembly
blue	GO:0006270	3.72054	6.17154e-17	BP	DNA replication initiation
blue	GO:0044772	3.15664	6.89906e-17	BP	mitotic cell cycle phase transition
blue	GO:0008283	2.10863	8.51242e-17	BP	cell proliferation
blue	GO:0009653	0.999617	9.26279e-17	BP	anatomical structure morphogenesis
blue	GO:0044428	0.998534	9.90714e-17	CC	nuclear part
blue	GO:0005794	1.05614	1.01631e-16	CC	Golgi apparatus
blue	GO:0009888	1.15862	1.67366e-16	BP	tissue development
blue	GO:0044702	0.793956	1.74892e-16	BP	single organism reproductive process
blue	GO:0006325	1.61392	2.65975e-16	BP	chromatin organization
blue	GO:0022414	0.757307	3.17274e-16	BP	reproductive process
blue	GO:0000003	0.754907	3.84177e-16	BP	reproduction
blue	GO:0051321	2.0452	5.11229e-16	BP	meiotic cell cycle
blue	GO:0098813	2.46448	5.29461e-16	BP	nuclear chromosome segregation
blue	GO:0005657	3.82948	6.38414e-16	CC	replication fork
blue	GO:0006302	2.43646	1.01337e-15	BP	double-strand break repair
blue	GO:0031497	2.73887	1.22969e-15	BP	chromatin assembly
blue	GO:0007010	1.79295	6.00897e-15	BP	cytoskeleton organization
blue	GO:0016020	0.374401	6.73045e-15	CC	membrane
blue	GO:0008234	-3.02123	6.82752e-15	MF	cysteine-type peptidase activity
blue	GO:0098687	2.70549	8.32041e-15	CC	chromosomal region
blue	GO:0044786	2.75909	1.019e-14	BP	cell cycle DNA replication
blue	GO:0051128	1.55264	1.03568e-14	BP	regulation of cellular component organization
blue	GO:1903046	2.00101	1.6022e-14	BP	meiotic cell cycle process
blue	GO:1902589	1.73297	1.961e-14	BP	single-organism organelle organization
blue	GO:0000910	2.24924	2.75382e-14	BP	cytokinesis
blue	GO:0006334	2.77058	2.92565e-14	BP	nucleosome assembly
blue	GO:0048731	0.693339	3.39696e-14	BP	system development
blue	GO:0090304	0.55587	3.72896e-14	BP	nucleic acid metabolic process
blue	GO:0048869	0.971373	3.87169e-14	BP	cellular developmental process
blue	GO:0090558	1.47261	3.96683e-14	BP	plant epidermis development
blue	GO:0140013	2.18837	4.52739e-14	BP	meiotic nuclear division
blue	GO:0016818	1.10238	4.78725e-14	MF	hydrolase activity, acting on acid anhydrides, in phosphorus-containing anhydrides
blue	GO:0005819	2.37004	8.74941e-14	CC	spindle
blue	GO:0000911	2.52547	8.78016e-14	BP	cytokinesis by cell plate formation
blue	GO:0034622	1.37419	1.01532e-13	BP	cellular macromolecular complex assembly
blue	GO:0006139	0.516066	1.05295e-13	BP	nucleobase-containing compound metabolic process
blue	GO:0017111	1.12437	1.25786e-13	MF	nucleoside-triphosphatase activity
blue	GO:0016817	1.07783	1.47641e-13	MF	hydrolase activity, acting on acid anhydrides
blue	GO:0034728	2.67747	1.60237e-13	BP	nucleosome organization
blue	GO:0000226	2.05404	1.91896e-13	BP	microtubule cytoskeleton organization
blue	GO:0033043	1.82281	2.06106e-13	BP	regulation of organelle organization
blue	GO:1902410	2.47236	2.43407e-13	BP	mitotic cytokinetic process
blue	GO:0032506	2.47236	2.43407e-13	BP	cytokinetic process
blue	GO:0016462	1.08243	2.66206e-13	MF	pyrophosphatase activity
blue	GO:0045786	2.77058	3.76168e-13	BP	negative regulation of cell cycle
blue	GO:0031981	0.973075	4.18339e-13	CC	nuclear lumen
blue	GO:0046982	1.94328	5.75525e-13	MF	protein heterodimerization activity
blue	GO:0007346	2.42113	6.4086e-13	BP	regulation of mitotic cell cycle
blue	GO:0009791	0.71629	7.0779e-13	BP	post-embryonic development
blue	GO:0070013	0.920212	8.37621e-13	CC	intracellular organelle lumen
blue	GO:0043233	0.920212	8.37621e-13	CC	organelle lumen
blue	GO:0031974	0.920212	8.37621e-13	CC	membrane-enclosed lumen
blue	GO:0000281	2.25793	8.42041e-13	BP	mitotic cytokinesis
blue	GO:0043596	4.09251	1.40034e-12	CC	nuclear replication fork
blue	GO:0022607	1.07476	1.80502e-12	BP	cellular component assembly
blue	GO:0061640	2.21804	1.85026e-12	BP	cytoskeleton-dependent cytokinesis
blue	GO:0000775	3.01451	1.86332e-12	CC	chromosome, centromeric region
blue	GO:0044431	1.25524	4.50522e-12	CC	Golgi apparatus part
blue	GO:0043531	-3.52465	6.26825e-12	MF	ADP binding
blue	GO:0031090	0.773289	1.97714e-11	CC	organelle membrane
blue	GO:0099402	0.806859	1.98158e-11	BP	plant organ development
blue	GO:0003006	0.681195	3.06552e-11	BP	developmental process involved in reproduction
blue	GO:0065003	1.17939	3.09529e-11	BP	macromolecular complex assembly
blue	GO:0005871	3.14142	3.14005e-11	CC	kinesin complex
blue	GO:0033554	0.859146	3.45622e-11	BP	cellular response to stress
blue	GO:0044843	3.40063	3.48618e-11	BP	cell cycle G1/S phase transition
blue	GO:0046483	0.445299	3.58264e-11	BP	heterocycle metabolic process
blue	GO:0030154	0.996585	5.39384e-11	BP	cell differentiation
blue	GO:0000082	3.82948	8.19628e-11	BP	G1/S transition of mitotic cell cycle
blue	GO:0098588	0.824737	1.18904e-10	CC	bounding membrane of organelle
blue	GO:0090626	1.86078	1.95808e-10	BP	plant epidermis morphogenesis
blue	GO:1901987	2.88306	1.99326e-10	BP	regulation of cell cycle phase transition
blue	GO:0050789	0.394966	2.02883e-10	BP	regulation of biological process
blue	GO:0000793	2.67747	2.23024e-10	CC	condensed chromosome
blue	GO:0005875	2.50755	2.37147e-10	CC	microtubule associated complex
blue	GO:0048475	2.58555	2.41312e-10	CC	coated membrane
blue	GO:0030117	2.58555	2.41312e-10	CC	membrane coat
blue	GO:0005618	0.867936	2.47389e-10	CC	cell wall
blue	GO:0000725	2.36212	2.53084e-10	BP	recombinational repair
blue	GO:0030312	0.865322	2.75977e-10	CC	external encapsulating structure
blue	GO:1901990	2.95501	3.30434e-10	BP	regulation of mitotic cell cycle phase transition
blue	GO:0042023	2.55908	3.47269e-10	BP	DNA endoreduplication
blue	GO:0043601	4.09251	4.11534e-10	CC	nuclear replisome
blue	GO:0030894	4.09251	4.11534e-10	CC	replisome
blue	GO:0048367	0.81406	4.38677e-10	BP	shoot system development
blue	GO:1901360	0.407806	4.44827e-10	BP	organic cyclic compound metabolic process
blue	GO:0006725	0.412203	4.68508e-10	BP	cellular aromatic compound metabolic process
blue	GO:0009505	1.15938	6.37691e-10	CC	plant-type cell wall
blue	GO:0140014	2.43716	6.37803e-10	BP	mitotic nuclear division
blue	GO:0061458	0.693505	6.87478e-10	BP	reproductive system development
blue	GO:0048608	0.693505	6.87478e-10	BP	reproductive structure development
blue	GO:0000819	2.50755	6.9951e-10	BP	sister chromatid segregation
blue	GO:0010374	2.35554	7.39023e-10	BP	stomatal complex development
blue	GO:0000902	1.10721	7.51777e-10	BP	cell morphogenesis
blue	GO:0098805	0.824936	1.22695e-09	CC	whole membrane
blue	GO:0000724	2.3149	1.31461e-09	BP	double-strand break repair via homologous recombination
blue	GO:0030863	2.62538	1.43925e-09	CC	cortical cytoskeleton
blue	GO:0043933	1.06009	1.47663e-09	BP	macromolecular complex subunit organization
blue	GO:0050794	0.403956	1.51794e-09	BP	regulation of cellular process
blue	GO:0030120	2.94567	1.54171e-09	CC	vesicle coat
blue	GO:0003887	3.21804	1.68732e-09	MF	DNA-directed DNA polymerase activity
blue	GO:0005798	2.34835	2.15779e-09	CC	Golgi-associated vesicle
blue	GO:0042127	1.95258	2.29957e-09	BP	regulation of cell proliferation
blue	GO:0048519	0.747431	2.34791e-09	BP	negative regulation of biological process
blue	GO:0010948	2.89986	2.58135e-09	BP	negative regulation of cell cycle process
blue	GO:0005829	0.544019	3.16276e-09	CC	cytosol
blue	GO:0050896	0.323026	3.38314e-09	BP	response to stimulus
blue	GO:0065007	0.35083	3.64797e-09	BP	biological regulation
blue	GO:0006275	2.85547	4.22252e-09	BP	regulation of DNA replication
blue	GO:0030981	2.63308	4.24192e-09	CC	cortical microtubule cytoskeleton
blue	GO:0042575	3.67747	4.41143e-09	CC	DNA polymerase complex
blue	GO:0040007	0.879516	5.13548e-09	BP	growth
blue	GO:0000070	2.714	5.591e-09	BP	mitotic sister chromatid segregation
blue	GO:0030662	2.714	5.591e-09	CC	coated vesicle membrane
blue	GO:0003682	1.74293	5.82599e-09	MF	chromatin binding
blue	GO:0044085	0.777753	5.9441e-09	BP	cellular component biogenesis
blue	GO:0048316	0.866001	6.89361e-09	BP	seed development
blue	GO:0031982	1.02441	7.13187e-09	CC	vesicle
blue	GO:0031410	1.04812	7.38067e-09	CC	cytoplasmic vesicle
blue	GO:0097708	1.04569	7.91591e-09	CC	intracellular vesicle
blue	GO:0016049	1.00174	8.78343e-09	BP	cell growth
blue	GO:0030660	2.56895	8.95337e-09	CC	Golgi-associated vesicle membrane
blue	GO:0048229	1.00728	9.37313e-09	BP	gametophyte development
blue	GO:0051052	1.97703	1.36235e-08	BP	regulation of DNA metabolic process
blue	GO:0032989	0.991709	1.48373e-08	BP	cellular component morphogenesis
blue	GO:0009524	2.01616	1.6301e-08	CC	phragmoplast
blue	GO:0051304	2.72994	1.63546e-08	BP	chromosome separation
blue	GO:0051783	2.72994	1.63546e-08	BP	regulation of nuclear division
blue	GO:0008356	2.97703	1.98229e-08	BP	asymmetric cell division
blue	GO:0010154	0.820458	2.0351e-08	BP	fruit development
blue	GO:0048193	1.89088	2.37941e-08	BP	Golgi vesicle transport
blue	GO:0005881	2.57314	2.65162e-08	CC	cytoplasmic microtubule
blue	GO:0022622	0.890163	2.77487e-08	BP	root system development
blue	GO:1905392	0.96975	2.81058e-08	BP	plant organ morphogenesis
blue	GO:0032875	2.92258	3.3603e-08	BP	regulation of DNA endoreduplication
blue	GO:0048523	0.824021	3.46923e-08	BP	negative regulation of cellular process
blue	GO:0005783	0.803162	3.70206e-08	CC	endoplasmic reticulum
blue	GO:0022603	1.60066	3.85089e-08	BP	regulation of anatomical structure morphogenesis
blue	GO:0008104	1.04151	3.86625e-08	BP	protein localization
blue	GO:0046983	0.875984	4.32585e-08	MF	protein dimerization activity
blue	GO:0048364	0.879028	4.72434e-08	BP	root development
blue	GO:0070192	2.42008	4.8018e-08	BP	chromosome organization involved in meiotic cell cycle
blue	GO:0003688	3.89986	5.30984e-08	MF	DNA replication origin binding
blue	GO:0070003	3.02838	5.36961e-08	MF	threonine-type peptidase activity
blue	GO:0005839	3.02838	5.36961e-08	CC	proteasome core complex
blue	GO:0004298	3.02838	5.36961e-08	MF	threonine-type endopeptidase activity
blue	GO:0034061	2.87012	5.53801e-08	MF	DNA polymerase activity
blue	GO:0042555	3.63308	5.66964e-08	CC	MCM complex
blue	GO:0005488	0.150598	5.79783e-08	MF	binding
blue	GO:0044433	1.78172	6.22936e-08	CC	cytoplasmic vesicle part
blue	GO:0009059	0.418444	6.31984e-08	BP	macromolecule biosynthetic process
blue	GO:0048827	0.893902	6.32239e-08	BP	phyllome development
blue	GO:0098791	1.08054	6.49897e-08	CC	Golgi subcompartment
blue	GO:0016192	1.18751	6.75185e-08	BP	vesicle-mediated transport
blue	GO:0046785	2.70549	7.29029e-08	BP	microtubule polymerization
blue	GO:0010026	1.6807	8.85543e-08	BP	trichome differentiation
blue	GO:0000075	2.81949	8.89691e-08	BP	cell cycle checkpoint
blue	GO:0055028	2.54231	1.1249e-07	CC	cortical microtubule
blue	GO:0008094	2.33762	1.17958e-07	MF	DNA-dependent ATPase activity
blue	GO:0006268	4.09251	1.20665e-07	BP	DNA unwinding involved in DNA replication
blue	GO:0045132	2.24924	1.21885e-07	BP	meiotic chromosome segregation
blue	GO:0090329	2.77058	1.39644e-07	BP	regulation of DNA-dependent DNA replication
blue	GO:0005737	0.177203	1.4285e-07	CC	cytoplasm
blue	GO:1902494	0.903969	1.47724e-07	CC	catalytic complex
blue	GO:0034645	0.408403	1.64697e-07	BP	cellular macromolecule biosynthetic process
blue	GO:0012506	2.07365	1.68503e-07	CC	vesicle membrane
blue	GO:0000502	2.13315	1.89665e-07	CC	proteasome complex
blue	GO:1905369	2.13315	1.89665e-07	CC	endopeptidase complex
blue	GO:0010090	1.78265	2.08521e-07	BP	trichome morphogenesis
blue	GO:0000904	1.18981	2.96629e-07	BP	cell morphogenesis involved in differentiation
blue	GO:0043043	-1.51482	3.04828e-07	BP	peptide biosynthetic process
blue	GO:0051493	2.01851	3.21438e-07	BP	regulation of cytoskeleton organization
blue	GO:0006412	-1.55519	3.23464e-07	BP	translation
blue	GO:0006518	-1.39258	4.02017e-07	BP	peptide metabolic process
blue	GO:0004003	2.95501	4.40436e-07	MF	ATP-dependent DNA helicase activity
blue	GO:0005730	0.882003	4.68483e-07	CC	nucleolus
blue	GO:0048468	1.0168	4.78141e-07	BP	cell development
blue	GO:0051258	1.92258	4.79426e-07	BP	protein polymerization
blue	GO:0043603	-1.29668	4.80791e-07	BP	cellular amide metabolic process
blue	GO:0034613	1.05623	5.24382e-07	BP	cellular protein localization
blue	GO:0005506	-2.23242	5.98444e-07	MF	iron ion binding
blue	GO:0051649	0.932333	6.11576e-07	BP	establishment of localization in cell
blue	GO:0048589	0.869421	6.50113e-07	BP	developmental growth
blue	GO:0015031	1.01251	6.64418e-07	BP	protein transport
blue	GO:0007127	2.09251	6.71037e-07	BP	meiosis I
blue	GO:0007093	3.09251	6.79784e-07	BP	mitotic cell cycle checkpoint
blue	GO:0060255	0.43195	7.352e-07	BP	regulation of macromolecule metabolic process
blue	GO:0097435	1.57127	7.43296e-07	BP	supramolecular fiber organization
blue	GO:0008250	3.87012	7.9531e-07	CC	oligosaccharyltransferase complex
blue	GO:0045184	1.00356	8.09899e-07	BP	establishment of protein localization
blue	GO:0031109	2.4354	9.09538e-07	BP	microtubule polymerization or depolymerization
blue	GO:0009553	1.46024	9.2331e-07	BP	embryo sac development
blue	GO:1901564	-0.324295	9.79183e-07	BP	organonitrogen compound metabolic process
blue	GO:0051641	0.833775	9.80515e-07	BP	cellular localization
blue	GO:0051716	0.413257	1.04084e-06	BP	cellular response to stimulus
blue	GO:0030659	2.05069	1.04322e-06	CC	cytoplasmic vesicle membrane
blue	GO:0030135	1.97703	1.07646e-06	CC	coated vesicle
blue	GO:0043604	-1.34431	1.18571e-06	BP	amide biosynthetic process
blue	GO:0006342	1.84458	1.1932e-06	BP	chromatin silencing
blue	GO:0009793	0.896504	1.1939e-06	BP	embryo development ending in seed dormancy
blue	GO:0044703	1.18797	1.41788e-06	BP	multi-organism reproductive process
blue	GO:0010212	2.64505	1.42496e-06	BP	response to ionizing radiation
blue	GO:0070727	0.964649	1.52437e-06	BP	cellular macromolecule localization
blue	GO:0009790	0.862043	1.58909e-06	BP	embryo development
blue	GO:0034641	0.302478	1.58974e-06	BP	cellular nitrogen compound metabolic process
blue	GO:0030865	2.36668	1.67455e-06	BP	cortical cytoskeleton organization
blue	GO:0022616	3.44043	1.82862e-06	BP	DNA strand elongation
blue	GO:1990939	3.44043	1.82862e-06	MF	ATP-dependent microtubule motor activity
blue	GO:0006271	3.44043	1.82862e-06	BP	DNA strand elongation involved in DNA replication
blue	GO:0045930	2.77058	1.85919e-06	BP	negative regulation of mitotic cell cycle
blue	GO:0046907	0.917423	1.91649e-06	BP	intracellular transport
blue	GO:1905368	1.92258	1.9324e-06	CC	peptidase complex
blue	GO:0007076	4.09251	2.06439e-06	BP	mitotic chromosome condensation
blue	GO:0016572	4.09251	2.06439e-06	BP	histone phosphorylation
blue	GO:0007020	2.94051	2.08235e-06	BP	microtubule nucleation
blue	GO:0007088	2.94051	2.08235e-06	BP	regulation of mitotic nuclear division
blue	GO:0033044	1.72994	2.43021e-06	BP	regulation of chromosome organization
blue	GO:0005774	0.730615	2.62334e-06	CC	vacuolar membrane
blue	GO:0090627	1.22515	2.6388e-06	BP	plant epidermal cell differentiation
blue	GO:0044437	0.729039	2.73911e-06	CC	vacuolar part
blue	GO:0070507	2.714	2.84501e-06	BP	regulation of microtubule cytoskeleton organization
blue	GO:0046906	-1.54021	2.96961e-06	MF	tetrapyrrole binding
blue	GO:0033260	3.67747	2.9954e-06	BP	nuclear DNA replication
blue	GO:0008574	3.67747	2.9954e-06	MF	ATP-dependent microtubule motor activity, plus-end-directed
blue	GO:0046658	1.49833	3.22388e-06	CC	anchored component of plasma membrane
blue	GO:0010440	3.09251	3.27397e-06	BP	stomatal lineage progression
blue	GO:0019222	0.382452	3.85338e-06	BP	regulation of metabolic process
blue	GO:0006886	1.03977	4.09094e-06	BP	intracellular protein transport
blue	GO:0032886	2.65955	4.25504e-06	BP	regulation of microtubule-based process
blue	GO:0009574	2.65955	4.25504e-06	CC	preprophase band
blue	GO:0035639	0.388421	4.62803e-06	MF	purine ribonucleoside triphosphate binding
blue	GO:0045814	1.714	5.1956e-06	BP	negative regulation of gene expression, epigenetic
blue	GO:0048366	0.888265	5.30337e-06	BP	leaf development
blue	GO:0009908	0.784294	5.43088e-06	BP	flower development
blue	GO:0050793	0.684762	5.57771e-06	BP	regulation of developmental process
blue	GO:0044425	0.347818	5.77255e-06	CC	membrane part
blue	GO:0019953	1.15556	6.0203e-06	BP	sexual reproduction
blue	GO:0005802	1.05609	6.37576e-06	CC	trans-Golgi network
blue	GO:0000790	2.20799	6.54291e-06	CC	nuclear chromatin
blue	GO:0008285	2.31992	6.589e-06	BP	negative regulation of cell proliferation
blue	GO:0060560	0.919673	7.20232e-06	BP	developmental growth involved in morphogenesis
blue	GO:0031984	0.586059	7.37895e-06	CC	organelle subcompartment
blue	GO:0033036	0.751966	7.67883e-06	BP	macromolecule localization
blue	GO:0044260	0.220791	7.77477e-06	BP	cellular macromolecule metabolic process
blue	GO:0000794	2.73887	8.45964e-06	CC	condensed nuclear chromosome
blue	GO:0030261	3.50755	8.4612e-06	BP	chromosome condensation
blue	GO:0043138	3.50755	8.4612e-06	MF	3'-5' DNA helicase activity
blue	GO:0015833	0.891977	8.56791e-06	BP	peptide transport
blue	GO:0001882	1.20843	8.92661e-06	MF	nucleoside binding
blue	GO:0001558	1.56326	9.68968e-06	BP	regulation of cell growth
blue	GO:0001883	1.21804	1.06507e-05	MF	purine nucleoside binding
blue	GO:0032561	1.21804	1.06507e-05	MF	guanyl ribonucleotide binding
blue	GO:0032550	1.21804	1.06507e-05	MF	purine ribonucleoside binding
blue	GO:0005525	1.21804	1.06507e-05	MF	GTP binding
blue	GO:0005789	1.13706	1.0766e-05	CC	endoplasmic reticulum membrane
blue	GO:0019219	0.426401	1.10703e-05	BP	regulation of nucleobase-containing compound metabolic process
blue	GO:0019001	1.21209	1.16103e-05	MF	guanyl nucleotide binding
blue	GO:0031225	1.18562	1.25084e-05	CC	anchored component of membrane
blue	GO:0051983	2.67747	1.27457e-05	BP	regulation of chromosome segregation
blue	GO:0003678	1.68223	1.28531e-05	MF	DNA helicase activity
blue	GO:0020037	-1.45498	1.32234e-05	MF	heme binding
blue	GO:0090567	0.740128	1.33594e-05	BP	reproductive shoot system development
blue	GO:0007140	2.12052	1.34902e-05	BP	male meiotic nuclear division
blue	GO:0048638	1.27148	1.36254e-05	BP	regulation of developmental growth
blue	GO:0090696	1.07014	1.38262e-05	BP	post-embryonic plant organ development
blue	GO:0042886	0.864704	1.47757e-05	BP	amide transport
blue	GO:0051129	1.72328	1.50143e-05	BP	negative regulation of cellular component organization
blue	GO:0098827	1.11214	1.58104e-05	CC	endoplasmic reticulum subcompartment
blue	GO:0007091	2.84458	1.6053e-05	BP	metaphase/anaphase transition of mitotic cell cycle
blue	GO:0051306	2.84458	1.6053e-05	BP	mitotic sister chromatid separation
blue	GO:0007135	2.84458	1.6053e-05	BP	meiosis II
blue	GO:0030071	2.84458	1.6053e-05	BP	regulation of mitotic metaphase/anaphase transition
blue	GO:0044784	2.84458	1.6053e-05	BP	metaphase/anaphase transition of cell cycle
blue	GO:1902099	2.84458	1.6053e-05	BP	regulation of metaphase/anaphase transition of cell cycle
blue	GO:0033047	2.84458	1.6053e-05	BP	regulation of mitotic sister chromatid segregation
blue	GO:1905818	2.84458	1.6053e-05	BP	regulation of chromosome separation
blue	GO:0010965	2.84458	1.6053e-05	BP	regulation of mitotic sister chromatid separation
blue	GO:0019538	-0.326249	1.67124e-05	BP	protein metabolic process
blue	GO:0080090	0.380618	1.7519e-05	BP	regulation of primary metabolic process
blue	GO:0009826	0.922585	1.82419e-05	BP	unidimensional cell growth
blue	GO:0042175	1.10229	1.83728e-05	CC	nuclear outer membrane-endoplasmic reticulum membrane network
blue	GO:0010444	3.35554	1.99172e-05	BP	guard mother cell differentiation
blue	GO:0031492	3.35554	1.99172e-05	MF	nucleosomal DNA binding
blue	GO:0009263	3.35554	1.99172e-05	BP	deoxyribonucleotide biosynthetic process
blue	GO:0032549	1.17112	2.08629e-05	MF	ribonucleoside binding
blue	GO:0051510	1.89088	2.08658e-05	BP	regulation of unidimensional cell growth
blue	GO:0005773	0.522536	2.12454e-05	CC	vacuole
blue	GO:0071554	0.742411	2.17767e-05	BP	cell wall organization or biogenesis
blue	GO:0044432	1.05598	2.22798e-05	CC	endoplasmic reticulum part
blue	GO:0031122	2.15391	2.40405e-05	BP	cytoplasmic microtubule organization
blue	GO:0070828	2.77058	2.51933e-05	BP	heterochromatin organization
blue	GO:0045934	0.987393	2.5895e-05	BP	negative regulation of nucleobase-containing compound metabolic process
blue	GO:0006888	2.01159	3.23304e-05	BP	ER to Golgi vesicle-mediated transport
blue	GO:0006487	2.37004	3.25531e-05	BP	protein N-linked glycosylation
blue	GO:0016705	-1.5714	3.28668e-05	MF	oxidoreductase activity, acting on paired donors, with incorporation or reduction of molecular oxygen
blue	GO:0016887	0.879239	3.29255e-05	MF	ATPase activity
blue	GO:0043622	2.23001	3.30734e-05	BP	cortical microtubule organization
blue	GO:0034660	-2.10126	3.43171e-05	BP	ncRNA metabolic process
blue	GO:1902407	4.09251	3.52985e-05	BP	assembly of actomyosin apparatus involved in mitotic cytokinesis
blue	GO:0000914	4.09251	3.52985e-05	BP	phragmoplast assembly
blue	GO:0000912	4.09251	3.52985e-05	BP	assembly of actomyosin apparatus involved in cytokinesis
blue	GO:0009219	4.09251	3.52985e-05	BP	pyrimidine deoxyribonucleotide metabolic process
blue	GO:0009221	4.09251	3.52985e-05	BP	pyrimidine deoxyribonucleotide biosynthetic process
blue	GO:0000779	4.09251	3.52985e-05	CC	condensed chromosome, centromeric region
blue	GO:0003676	0.294158	3.55678e-05	MF	nucleic acid binding
blue	GO:0010015	0.905983	3.60851e-05	BP	root morphogenesis
blue	GO:0005938	1.44342	3.67053e-05	CC	cell cortex
blue	GO:0099568	1.44342	3.67053e-05	CC	cytoplasmic region
blue	GO:0040029	1.15	3.75329e-05	BP	regulation of gene expression, epigenetic
blue	GO:0010605	0.716736	3.80194e-05	BP	negative regulation of macromolecule metabolic process
blue	GO:0031577	3.21804	4.12578e-05	BP	spindle checkpoint
blue	GO:0007094	3.21804	4.12578e-05	BP	mitotic spindle assembly checkpoint
blue	GO:0032876	3.21804	4.12578e-05	BP	negative regulation of DNA endoreduplication
blue	GO:0031113	3.21804	4.12578e-05	BP	regulation of microtubule polymerization
blue	GO:0009262	3.21804	4.12578e-05	BP	deoxyribonucleotide metabolic process
blue	GO:0071174	3.21804	4.12578e-05	BP	mitotic spindle checkpoint
blue	GO:0071173	3.21804	4.12578e-05	BP	spindle assembly checkpoint
blue	GO:0009555	0.84315	4.42741e-05	BP	pollen development
blue	GO:0016569	1.2023	4.69162e-05	BP	covalent chromatin modification
blue	GO:0005200	2.89986	4.6922e-05	MF	structural constituent of cytoskeleton
blue	GO:0032271	1.96006	4.83734e-05	BP	regulation of protein polymerization
blue	GO:0071705	0.689877	5.27871e-05	BP	nitrogen compound transport
blue	GO:0030658	2.45508	5.29372e-05	CC	transport vesicle membrane
blue	GO:0040008	1.01401	5.35514e-05	BP	regulation of growth
blue	GO:0007129	2.28515	5.72512e-05	BP	synapsis
blue	GO:0071514	2.28515	5.72512e-05	BP	genetic imprinting
blue	GO:0006349	2.28515	5.72512e-05	BP	regulation of gene expression by genetic imprinting
blue	GO:0016458	1.11523	5.97625e-05	BP	gene silencing
blue	GO:0009628	0.355212	6.12256e-05	BP	response to abiotic stimulus
blue	GO:0003924	1.28515	6.58635e-05	MF	GTPase activity
blue	GO:0010016	1.08706	6.64002e-05	BP	shoot system morphogenesis
blue	GO:0006508	-0.613803	6.85493e-05	BP	proteolysis
blue	GO:0051171	0.356395	7.13844e-05	BP	regulation of nitrogen compound metabolic process
blue	GO:0032508	2.8124	7.51088e-05	BP	DNA duplex unwinding
blue	GO:0010468	0.359732	7.68869e-05	BP	regulation of gene expression
blue	GO:0031112	3.09251	7.76944e-05	BP	positive regulation of microtubule polymerization or depolymerization
blue	GO:0033045	2.56895	8.18699e-05	BP	regulation of sister chromatid segregation
blue	GO:0009504	2.09251	8.62808e-05	CC	cell plate
blue	GO:0022604	1.64957	9.15856e-05	BP	regulation of cell morphogenesis
blue	GO:0045143	2.20498	9.63261e-05	BP	homologous chromosome segregation
blue	GO:0016126	2.35554	9.72308e-05	BP	sterol biosynthetic process
blue	GO:0043623	1.09834	9.76949e-05	BP	cellular protein complex assembly
blue	GO:1902905	2.06009	0.000107536	BP	positive regulation of supramolecular fiber organization
blue	GO:0051495	2.06009	0.000107536	BP	positive regulation of cytoskeleton organization
blue	GO:0009825	1.94955	0.000108255	BP	multidimensional cell growth
blue	GO:0005876	2.50755	0.000115635	CC	spindle microtubule
blue	GO:0051784	2.72994	0.000115727	BP	negative regulation of nuclear division
blue	GO:0030663	2.72994	0.000115727	CC	COPI-coated vesicle membrane
blue	GO:0043254	1.83875	0.000121582	BP	regulation of protein complex assembly
blue	GO:0009986	2.16651	0.000123102	CC	cell surface
blue	GO:0010103	2.16651	0.000123102	BP	stomatal complex morphogenesis
blue	GO:0007131	1.92258	0.00013107	BP	reciprocal meiotic recombination
blue	GO:0035825	1.92258	0.00013107	BP	reciprocal DNA recombination
blue	GO:2000104	2.97703	0.000135859	BP	negative regulation of DNA-dependent DNA replication
blue	GO:0008156	2.97703	0.000135859	BP	negative regulation of DNA replication
blue	GO:0000347	2.97703	0.000135859	CC	THO complex
blue	GO:0034654	0.346864	0.000143943	BP	nucleobase-containing compound biosynthetic process
blue	GO:0016491	-0.546722	0.000147988	MF	oxidoreductase activity
blue	GO:0090698	0.972416	0.000151212	BP	post-embryonic plant morphogenesis
blue	GO:0044436	-1.34212	0.000155683	CC	thylakoid part
blue	GO:1901576	0.235896	0.000160064	BP	organic substance biosynthetic process
blue	GO:0044764	1.99735	0.000163623	BP	multi-organism cellular process
blue	GO:0009294	1.99735	0.000163623	BP	DNA mediated transformation
blue	GO:0009292	1.99735	0.000163623	BP	genetic transfer
blue	GO:0098796	0.834712	0.00016498	CC	membrane protein complex
blue	GO:0030332	3.77058	0.00016617	MF	cyclin binding
blue	GO:1902969	3.77058	0.00016617	BP	mitotic DNA replication
blue	GO:0031261	3.77058	0.00016617	CC	DNA replication preinitiation complex
blue	GO:0010385	3.77058	0.00016617	MF	double-stranded methylated DNA binding
blue	GO:0005664	3.77058	0.00016617	CC	nuclear origin of replication recognition complex
blue	GO:0000808	3.77058	0.00016617	CC	origin recognition complex
blue	GO:0008233	-0.655167	0.000170682	MF	peptidase activity
blue	GO:1901988	2.65194	0.000172533	BP	negative regulation of cell cycle phase transition
blue	GO:1901991	2.65194	0.000172533	BP	negative regulation of mitotic cell cycle phase transition
blue	GO:0030134	2.65194	0.000172533	CC	COPII-coated ER to Golgi transport vesicle
blue	GO:0010005	2.65194	0.000172533	CC	cortical microtubule, transverse to long axis
blue	GO:0032392	2.65194	0.000172533	BP	DNA geometric change
blue	GO:0031323	0.320872	0.000187973	BP	regulation of cellular metabolic process
blue	GO:0070011	-0.669991	0.00019259	MF	peptidase activity, acting on L-amino acid peptides
blue	GO:0048825	1.69041	0.00020096	BP	cotyledon development
blue	GO:0009892	0.62944	0.000203198	BP	negative regulation of metabolic process
blue	GO:0031116	3.24451	0.000204423	BP	positive regulation of microtubule polymerization
blue	GO:1904666	3.24451	0.000204423	BP	regulation of ubiquitin protein ligase activity
blue	GO:0051438	3.24451	0.000204423	BP	regulation of ubiquitin-protein transferase activity
blue	GO:0051179	0.340041	0.000211853	BP	localization
blue	GO:0046914	-0.525637	0.00021307	MF	transition metal ion binding
blue	GO:0044444	0.125847	0.000213959	CC	cytoplasmic part
blue	GO:0000086	2.87012	0.000223861	BP	G2/M transition of mitotic cell cycle
blue	GO:0000776	2.87012	0.000223861	CC	kinetochore
blue	GO:0045892	0.940507	0.000231455	BP	negative regulation of transcription, DNA-templated
blue	GO:0010091	1.74856	0.000235343	BP	trichome branching
blue	GO:0044249	0.230771	0.000239028	BP	cellular biosynthetic process
blue	GO:0044877	1.33762	0.000240059	MF	macromolecular complex binding
blue	GO:0030137	2.57794	0.000249931	CC	COPI-coated vesicle
blue	GO:0051445	2.57794	0.000249931	BP	regulation of meiotic cell cycle
blue	GO:1901566	-0.571048	0.000261354	BP	organonitrogen compound biosynthetic process
blue	GO:0030133	1.81949	0.000267982	CC	transport vesicle
blue	GO:0055114	-0.526967	0.000274732	BP	oxidation-reduction process
blue	GO:1902903	1.72686	0.000274979	BP	regulation of supramolecular fiber organization
blue	GO:0034357	-1.29694	0.000283019	CC	photosynthetic membrane
blue	GO:0032273	2.02212	0.000301273	BP	positive regulation of protein polymerization
blue	GO:0010639	1.63308	0.000309162	BP	negative regulation of organelle organization
blue	GO:0044448	1.35175	0.000310291	CC	cell cortex part
blue	GO:0042651	-1.28253	0.000340244	CC	thylakoid membrane
blue	GO:0051252	0.349075	0.000342471	BP	regulation of RNA metabolic process
blue	GO:0044459	0.786349	0.000342555	CC	plasma membrane part
blue	GO:0048437	0.866159	0.000350205	BP	floral organ development
blue	GO:0048640	1.87952	0.000351813	BP	negative regulation of developmental growth
blue	GO:0051219	2.50755	0.000352999	MF	phosphoprotein binding
blue	GO:0045309	2.50755	0.000352999	MF	protein phosphorylated amino acid binding
blue	GO:0003713	2.50755	0.000352999	MF	transcription coactivator activity
blue	GO:1990234	0.892572	0.000356235	CC	transferase complex
blue	GO:0003824	-0.140967	0.00035645	MF	catalytic activity
blue	GO:1903506	0.351428	0.00035666	BP	regulation of nucleic acid-templated transcription
blue	GO:0006355	0.351428	0.00035666	BP	regulation of transcription, DNA-templated
blue	GO:0055035	-1.3307	0.000358793	CC	plastid thylakoid membrane
blue	GO:0071555	0.7932	0.000360577	BP	cell wall organization
blue	GO:2001141	0.350812	0.000363448	BP	regulation of RNA biosynthetic process
blue	GO:0051239	0.603821	0.000365793	BP	regulation of multicellular organismal process
blue	GO:0004386	1.09946	0.000372873	MF	helicase activity
blue	GO:0051302	1.53997	0.000373463	BP	regulation of cell division
blue	GO:0048528	1.07261	0.000381164	BP	post-embryonic root development
blue	GO:0007051	2.28515	0.00038416	BP	spindle organization
blue	GO:0031396	3.09251	0.000384946	BP	regulation of protein ubiquitination
blue	GO:0031507	3.09251	0.000384946	BP	heterochromatin assembly
blue	GO:0030127	3.09251	0.000384946	CC	COPII vesicle coat
blue	GO:0018196	3.09251	0.000384946	BP	peptidyl-asparagine modification
blue	GO:0018279	3.09251	0.000384946	BP	protein N-linked glycosylation via asparagine
blue	GO:0010369	3.09251	0.000384946	CC	chromocenter
blue	GO:0005828	3.09251	0.000384946	CC	kinetochore microtubule
blue	GO:0048507	0.85435	0.000410085	BP	meristem development
blue	GO:0010638	1.46315	0.000425454	BP	positive regulation of organelle organization
blue	GO:0010556	0.330251	0.000430425	BP	regulation of macromolecule biosynthetic process
blue	GO:0044087	1.39861	0.00046446	BP	regulation of cellular component biogenesis
blue	GO:0007276	1.22744	0.000468421	BP	gamete generation
blue	GO:0009360	3.50755	0.000469356	CC	DNA polymerase III complex
blue	GO:1902806	3.50755	0.000469356	BP	regulation of cell cycle G1/S phase transition
blue	GO:0050832	-1.25622	0.000472413	BP	defense response to fungus
blue	GO:2000112	0.327088	0.000491354	BP	regulation of cellular macromolecule biosynthetic process
blue	GO:0006891	2.23453	0.00049953	BP	intra-Golgi vesicle-mediated transport
blue	GO:0009535	-1.30293	0.000501703	CC	chloroplast thylakoid membrane
blue	GO:0051985	2.67747	0.000529234	BP	negative regulation of chromosome segregation
blue	GO:0044839	2.67747	0.000529234	BP	cell cycle G2/M phase transition
blue	GO:0030126	2.67747	0.000529234	CC	COPI vesicle coat
blue	GO:1902100	2.67747	0.000529234	BP	negative regulation of metaphase/anaphase transition of cell cycle
blue	GO:0045839	2.67747	0.000529234	BP	negative regulation of mitotic nuclear division
blue	GO:0031110	2.67747	0.000529234	BP	regulation of microtubule polymerization or depolymerization
blue	GO:0045841	2.67747	0.000529234	BP	negative regulation of mitotic metaphase/anaphase transition
blue	GO:0033048	2.67747	0.000529234	BP	negative regulation of mitotic sister chromatid segregation
blue	GO:0033046	2.67747	0.000529234	BP	negative regulation of sister chromatid segregation
blue	GO:1905819	2.67747	0.000529234	BP	negative regulation of chromosome separation
blue	GO:0007349	2.67747	0.000529234	BP	cellularization
blue	GO:2000816	2.67747	0.000529234	BP	negative regulation of mitotic sister chromatid separation
blue	GO:0009058	0.20724	0.0005391	BP	biosynthetic process
blue	GO:0045787	1.92258	0.000545381	BP	positive regulation of cell cycle
blue	GO:0009958	1.92258	0.000545381	BP	positive gravitropism
blue	GO:0034470	-2.02123	0.000558542	BP	ncRNA processing
blue	GO:0051130	1.37262	0.000573478	BP	positive regulation of cellular component organization
blue	GO:0035173	4.09251	0.000603213	MF	histone kinase activity
blue	GO:0007142	4.09251	0.000603213	BP	male meiosis II
blue	GO:0070182	4.09251	0.000603213	MF	DNA polymerase binding
blue	GO:0000076	4.09251	0.000603213	BP	DNA replication checkpoint
blue	GO:0006348	4.09251	0.000603213	BP	chromatin silencing at telomere
blue	GO:0008622	4.09251	0.000603213	CC	epsilon DNA polymerase complex
blue	GO:0000796	4.09251	0.000603213	CC	condensin complex
blue	GO:0009177	4.09251	0.000603213	BP	pyrimidine deoxyribonucleoside monophosphate biosynthetic process
blue	GO:0009176	4.09251	0.000603213	BP	pyrimidine deoxyribonucleoside monophosphate metabolic process
blue	GO:0031326	0.313735	0.000610794	BP	regulation of cellular biosynthetic process
blue	GO:0051093	0.908085	0.000632265	BP	negative regulation of developmental process
blue	GO:0016779	1.10004	0.000639356	MF	nucleotidyltransferase activity
blue	GO:0009889	0.310209	0.000640021	BP	regulation of biosynthetic process
blue	GO:0032774	0.322229	0.000650138	BP	RNA biosynthetic process
blue	GO:0044710	-0.260364	0.000651301	BP	single-organism metabolic process
blue	GO:0031334	1.89088	0.000656209	BP	positive regulation of protein complex assembly
blue	GO:0006312	2.95501	0.000664476	BP	mitotic recombination
blue	GO:1903320	2.95501	0.000664476	BP	regulation of protein modification by small protein conjugation or removal
blue	GO:1903507	0.857293	0.000667974	BP	negative regulation of nucleic acid-templated transcription
blue	GO:1902679	0.857293	0.000667974	BP	negative regulation of RNA biosynthetic process
blue	GO:0051253	0.853044	0.000703718	BP	negative regulation of RNA metabolic process
blue	GO:0051234	0.315953	0.000711825	BP	establishment of localization
blue	GO:0010629	0.639878	0.000715647	BP	negative regulation of gene expression
blue	GO:0002119	2.59001	0.00077011	BP	nematode larval development
blue	GO:0002164	2.59001	0.00077011	BP	larval development
blue	GO:0061062	2.59001	0.00077011	BP	regulation of nematode larval development
blue	GO:0010332	2.59001	0.00077011	BP	response to gamma radiation
blue	GO:0005524	0.287119	0.000851171	MF	ATP binding
blue	GO:0042277	1.63308	0.00091473	MF	peptide binding
blue	GO:0009664	1.08469	0.000970153	BP	plant-type cell wall organization
blue	GO:0048646	0.797405	0.00100163	BP	anatomical structure formation involved in morphogenesis
blue	GO:0007062	2.09251	0.00102197	BP	sister chromatid cohesion
blue	GO:0032465	3.28515	0.00103111	BP	regulation of cytokinesis
blue	GO:0042547	3.28515	0.00103111	BP	cell wall modification involved in multidimensional cell growth
blue	GO:0005663	3.28515	0.00103111	CC	DNA replication factor C complex
blue	GO:0015979	-1.77044	0.00104665	BP	photosynthesis
blue	GO:0006950	0.228324	0.00105742	BP	response to stress
blue	GO:0006351	0.307532	0.00106037	BP	transcription, DNA-templated
blue	GO:0097659	0.307532	0.00106037	BP	nucleic acid-templated transcription
blue	GO:0010389	2.82948	0.00107251	BP	regulation of G2/M transition of mitotic cell cycle
blue	GO:0048522	0.525289	0.0010876	BP	positive regulation of cellular process
blue	GO:0030118	2.50755	0.00108766	CC	clathrin coat
blue	GO:0031491	2.50755	0.00108766	MF	nucleosome binding
blue	GO:0005815	2.50755	0.00108766	CC	microtubule organizing center
blue	GO:0006810	0.303288	0.00112643	BP	transport
blue	GO:0005768	0.730872	0.00113182	CC	endosome
blue	GO:0009934	2.25601	0.00114704	BP	regulation of meristem structural organization
blue	GO:0031224	0.258747	0.00120676	CC	intrinsic component of membrane
blue	GO:0031490	1.90488	0.00122865	MF	chromatin DNA binding
blue	GO:0017016	2.04812	0.00127022	MF	Ras GTPase binding
blue	GO:0031267	2.04812	0.00127022	MF	small GTPase binding
blue	GO:0044089	1.6693	0.00127815	BP	positive regulation of cellular component biogenesis
blue	GO:0048236	1.6693	0.00127815	BP	plant-type sporogenesis
blue	GO:0034293	1.6693	0.00127815	BP	sexual sporulation
blue	GO:0043934	1.6693	0.00127815	BP	sporulation
blue	GO:0061695	1.26111	0.00137388	CC	transferase complex, transferring phosphorus-containing groups
blue	GO:1901137	0.735816	0.00138976	BP	carbohydrate derivative biosynthetic process
blue	GO:0045229	0.675555	0.00142852	BP	external encapsulating structure organization
blue	GO:0009741	1.10112	0.00144307	BP	response to brassinosteroid
blue	GO:0051054	2.19942	0.00147794	BP	positive regulation of DNA metabolic process
blue	GO:0018193	0.833123	0.00148412	BP	peptidyl-amino acid modification
blue	GO:0071702	0.495269	0.00148975	BP	organic substance transport
blue	GO:0044391	-1.59399	0.0015056	CC	ribosomal subunit
blue	GO:1901362	0.257238	0.00155202	BP	organic cyclic compound biosynthetic process
blue	GO:0007264	1.54819	0.0015544	BP	small GTPase mediated signal transduction
blue	GO:0051053	2.00505	0.00156405	BP	negative regulation of DNA metabolic process
blue	GO:0071395	-3.25622	0.00157509	BP	cellular response to jasmonic acid stimulus
blue	GO:0043170	0.129413	0.0015831	BP	macromolecule metabolic process
blue	GO:0018130	0.265269	0.00161055	BP	heterocycle biosynthetic process
blue	GO:2000026	0.558037	0.00162099	BP	regulation of multicellular organismal development
blue	GO:0007052	2.714	0.00164093	BP	mitotic spindle organization
blue	GO:0012507	2.714	0.00164093	CC	ER to Golgi transport vesicle membrane
blue	GO:1902850	2.714	0.00164093	BP	microtubule cytoskeleton organization involved in mitosis
blue	GO:1902749	2.714	0.00164093	BP	regulation of cell cycle G2/M phase transition
blue	GO:0009130	2.714	0.00164093	BP	pyrimidine nucleoside monophosphate biosynthetic process
blue	GO:0009742	1.39207	0.00169587	BP	brassinosteroid mediated signaling pathway
blue	GO:0003690	0.835122	0.00171986	MF	double-stranded DNA binding
blue	GO:0044435	-0.450681	0.00174228	CC	plastid part
blue	GO:2001251	1.714	0.00177533	BP	negative regulation of chromosome organization
blue	GO:0048545	1.3763	0.00188362	BP	response to steroid hormone
blue	GO:0043401	1.3763	0.00188362	BP	steroid hormone mediated signaling pathway
blue	GO:0071383	1.3763	0.00188362	BP	cellular response to steroid hormone stimulus
blue	GO:0060236	3.09251	0.0019416	BP	regulation of mitotic spindle organization
blue	GO:0019692	3.09251	0.0019416	BP	deoxyribose phosphate metabolic process
blue	GO:0009265	3.09251	0.0019416	BP	2'-deoxyribonucleotide biosynthetic process
blue	GO:0046385	3.09251	0.0019416	BP	deoxyribose phosphate biosynthetic process
blue	GO:0072686	3.09251	0.0019416	CC	mitotic spindle
blue	GO:0006273	3.09251	0.0019416	BP	lagging strand elongation
blue	GO:0009394	3.09251	0.0019416	BP	2'-deoxyribonucleotide metabolic process
blue	GO:0005680	3.09251	0.0019416	CC	anaphase-promoting complex
blue	GO:1990391	3.09251	0.0019416	CC	DNA repair complex
blue	GO:0090224	3.09251	0.0019416	BP	regulation of spindle organization
blue	GO:0032776	2.35554	0.00201325	BP	DNA methylation on cytosine
blue	GO:0006890	2.35554	0.00201325	BP	retrograde vesicle-mediated transport, Golgi to ER
blue	GO:0000139	1.09251	0.00204091	CC	Golgi membrane
blue	GO:0009556	1.68652	0.00206048	BP	microsporogenesis
blue	GO:0071367	1.36071	0.00208813	BP	cellular response to brassinosteroid stimulus
blue	GO:0004857	-2.09731	0.00218109	MF	enzyme inhibitor activity
blue	GO:0048598	1.57466	0.00221111	BP	embryonic morphogenesis
blue	GO:0007130	3.67747	0.00227166	BP	synaptonemal complex assembly
blue	GO:0070193	3.67747	0.00227166	BP	synaptonemal complex organization
blue	GO:0047701	3.67747	0.00227166	MF	beta-L-arabinosidase activity
blue	GO:0036387	3.67747	0.00227166	CC	pre-replicative complex
blue	GO:0036388	3.67747	0.00227166	BP	pre-replicative complex assembly
blue	GO:1902299	3.67747	0.00227166	BP	pre-replicative complex assembly involved in cell cycle DNA replication
blue	GO:0016728	3.67747	0.00227166	MF	oxidoreductase activity, acting on CH or CH2 groups, disulfide as acceptor
blue	GO:0004748	3.67747	0.00227166	MF	ribonucleoside-diphosphate reductase activity, thioredoxin disulfide as acceptor
blue	GO:0004579	3.67747	0.00227166	MF	dolichyl-diphosphooligosaccharide-protein glycotransferase activity
blue	GO:0004576	3.67747	0.00227166	MF	oligosaccharyl transferase activity
blue	GO:0006267	3.67747	0.00227166	BP	pre-replicative complex assembly involved in nuclear cell cycle DNA replication
blue	GO:0033597	3.67747	0.00227166	CC	mitotic checkpoint complex
blue	GO:0005656	3.67747	0.00227166	CC	nuclear pre-replicative complex
blue	GO:0061731	3.67747	0.00227166	MF	ribonucleoside-diphosphate reductase activity
blue	GO:0003896	3.67747	0.00227166	MF	DNA primase activity
blue	GO:0006220	1.92258	0.00231114	BP	pyrimidine nucleotide metabolic process
blue	GO:0006221	1.92258	0.00231114	BP	pyrimidine nucleotide biosynthetic process
blue	GO:0016829	-1.07124	0.00235258	MF	lyase activity
blue	GO:0071249	2.09251	0.00235852	BP	cellular response to nitrate
blue	GO:0030915	2.60708	0.00240332	CC	Smc5-Smc6 complex
blue	GO:0034508	2.60708	0.00240332	BP	centromere complex assembly
blue	GO:0043565	0.492387	0.00249462	MF	sequence-specific DNA binding
blue	GO:0043413	1.33001	0.0025518	BP	macromolecule glycosylation
blue	GO:0006486	1.33001	0.0025518	BP	protein glycosylation
blue	GO:0009101	1.33001	0.0025518	BP	glycoprotein biosynthetic process
blue	GO:0019438	0.246199	0.00260104	BP	aromatic compound biosynthetic process
blue	GO:0010065	2.28515	0.00265382	BP	primary meristem tissue development
blue	GO:0006461	0.76212	0.00273305	BP	protein complex assembly
blue	GO:0048232	1.12288	0.00282725	BP	male gamete generation
blue	GO:0009867	-3.15542	0.00286436	BP	jasmonic acid mediated signaling pathway
blue	GO:0048826	2.04188	0.00292731	BP	cotyledon morphogenesis
blue	GO:0009451	-1.81438	0.0029786	BP	RNA modification
blue	GO:1901135	0.480706	0.00299331	BP	carbohydrate derivative metabolic process
blue	GO:0044237	0.103775	0.00315104	BP	cellular metabolic process
blue	GO:0001578	2.92258	0.00329045	BP	microtubule bundle formation
blue	GO:0000922	2.92258	0.00329045	CC	spindle pole
blue	GO:0016272	2.92258	0.00329045	CC	prefoldin complex
blue	GO:0051020	1.84458	0.00331145	MF	GTPase binding
blue	GO:0044728	1.35001	0.00333474	BP	DNA methylation or demethylation
blue	GO:0006304	1.35001	0.00333474	BP	DNA modification
blue	GO:0009933	1.35001	0.00333474	BP	meristem structural organization
blue	GO:0051172	0.584081	0.00346054	BP	negative regulation of nitrogen compound metabolic process
blue	GO:0006399	-2.39934	0.00347242	BP	tRNA metabolic process
blue	GO:0033218	1.41069	0.00352507	MF	amide binding
blue	GO:0044434	-0.414633	0.00356508	CC	chloroplast part
blue	GO:0048580	0.566537	0.00362974	BP	regulation of post-embryonic development
blue	GO:0070271	0.732889	0.00370745	BP	protein complex biogenesis
blue	GO:0010051	1.16177	0.0038944	BP	xylem and phloem pattern formation
blue	GO:0010449	1.80711	0.00392267	BP	root meristem growth
blue	GO:0009620	-0.800575	0.00395879	BP	response to fungus
blue	GO:0071669	0.724645	0.00403353	BP	plant-type cell wall organization or biogenesis
blue	GO:0070085	1.25601	0.00408485	BP	glycosylation
blue	GO:2000113	0.633078	0.00419094	BP	negative regulation of cellular macromolecule biosynthetic process
blue	GO:0010053	0.850435	0.0041956	BP	root epidermal cell differentiation
blue	GO:0048764	0.915632	0.00426115	BP	trichoblast maturation
blue	GO:0048765	0.915632	0.00426115	BP	root hair cell differentiation
blue	GO:0010054	0.88957	0.00434101	BP	trichoblast differentiation
blue	GO:0051026	2.15391	0.00437664	BP	chiasma assembly
blue	GO:0051241	0.807108	0.00440201	BP	negative regulation of multicellular organismal process
blue	GO:0015935	-3.07742	0.00440992	CC	small ribosomal subunit
blue	GO:0019900	1.24165	0.00446559	MF	kinase binding
blue	GO:0016780	2.41444	0.00464834	MF	phosphotransferase activity, for other substituted phosphate groups
blue	GO:0009129	2.41444	0.00464834	BP	pyrimidine nucleoside monophosphate metabolic process
blue	GO:0052689	-2.34212	0.0049055	MF	carboxylic ester hydrolase activity
blue	GO:0008135	-3.05724	0.00490985	MF	translation factor activity, RNA binding
blue	GO:0009846	1.28515	0.00491289	BP	pollen germination
blue	GO:0003723	-0.475339	0.00492719	MF	RNA binding
blue	GO:0005654	0.657443	0.00495777	CC	nucleoplasm
blue	GO:0048469	0.894973	0.00504073	BP	cell maturation
blue	GO:0031400	1.61858	0.00511271	BP	negative regulation of protein modification process
blue	GO:0006301	2.77058	0.0051633	BP	postreplication repair
blue	GO:0070568	2.77058	0.0051633	MF	guanylyltransferase activity
blue	GO:2000241	0.623513	0.00517035	BP	regulation of reproductive process
blue	GO:0048518	0.362924	0.00520887	BP	positive regulation of biological process
blue	GO:0048609	0.738367	0.00530305	BP	multicellular organismal reproductive process
blue	GO:0051338	1.21336	0.00531179	BP	regulation of transferase activity
blue	GO:0048487	3.35554	0.0053468	MF	beta-tubulin binding
blue	GO:0007021	3.35554	0.0053468	BP	tubulin complex assembly
blue	GO:0031398	3.35554	0.0053468	BP	positive regulation of protein ubiquitination
blue	GO:0005905	3.35554	0.0053468	CC	clathrin-coated pit
blue	GO:0030132	3.35554	0.0053468	CC	clathrin coat of coated pit
blue	GO:0030130	3.35554	0.0053468	CC	clathrin coat of trans-Golgi network vesicle
blue	GO:0030125	3.35554	0.0053468	CC	clathrin vesicle coat
blue	GO:0001673	3.35554	0.0053468	CC	male germ cell nucleus
blue	GO:0048016	3.35554	0.0053468	BP	inositol phosphate-mediated signaling
blue	GO:0055106	3.35554	0.0053468	MF	ubiquitin-protein transferase regulator activity
blue	GO:0043140	3.35554	0.0053468	MF	ATP-dependent 3'-5' DNA helicase activity
blue	GO:0033907	3.35554	0.0053468	MF	beta-D-fucosidase activity
blue	GO:1903322	3.35554	0.0053468	BP	positive regulation of protein modification by small protein conjugation or removal
blue	GO:1904668	3.35554	0.0053468	BP	positive regulation of ubiquitin protein ligase activity
blue	GO:0097027	3.35554	0.0053468	MF	ubiquitin-protein transferase activator activity
blue	GO:0045005	3.35554	0.0053468	BP	DNA-dependent DNA replication maintenance of fidelity
blue	GO:0000109	3.35554	0.0053468	CC	nucleotide-excision repair complex
blue	GO:0043279	3.35554	0.0053468	BP	response to alkaloid
blue	GO:0051443	3.35554	0.0053468	BP	positive regulation of ubiquitin-protein transferase activity
blue	GO:0007266	3.35554	0.0053468	BP	Rho protein signal transduction
blue	GO:0010070	3.35554	0.0053468	BP	zygote asymmetric cell division
blue	GO:0010069	3.35554	0.0053468	BP	zygote asymmetric cytokinesis in embryo sac
blue	GO:0010997	3.35554	0.0053468	MF	anaphase-promoting complex binding
blue	GO:0031000	3.35554	0.0053468	BP	response to caffeine
blue	GO:0009157	3.35554	0.0053468	BP	deoxyribonucleoside monophosphate biosynthetic process
blue	GO:0009162	3.35554	0.0053468	BP	deoxyribonucleoside monophosphate metabolic process
blue	GO:0009629	1.07145	0.00538297	BP	response to gravity
blue	GO:0003697	1.73496	0.00540108	MF	single-stranded DNA binding
blue	GO:0005769	2.09251	0.00549442	CC	early endosome
blue	GO:0009536	-0.170739	0.00561157	CC	plastid
blue	GO:0009965	0.991709	0.00568093	BP	leaf morphogenesis
blue	GO:0007389	0.729293	0.00577315	BP	pattern specification process
blue	GO:0009561	1.25379	0.00589758	BP	megagametogenesis
blue	GO:0017148	-3.01601	0.00608233	BP	negative regulation of translation
blue	GO:0034249	-3.01601	0.00608233	BP	negative regulation of cellular amide metabolic process
blue	GO:0019899	0.770582	0.00610052	MF	enzyme binding
blue	GO:0046873	-1.70839	0.00622616	MF	metal ion transmembrane transporter activity
blue	GO:0009932	0.867879	0.00625566	BP	cell tip growth
blue	GO:0070035	1.23836	0.00644477	MF	purine NTP-dependent helicase activity
blue	GO:0008026	1.23836	0.00644477	MF	ATP-dependent helicase activity
blue	GO:0009630	1.08128	0.00661864	BP	gravitropism
blue	GO:0010588	2.03362	0.0068069	BP	cotyledon vascular tissue pattern formation
blue	GO:0080161	2.03362	0.0068069	MF	auxin transmembrane transporter activity
blue	GO:0010082	2.03362	0.0068069	BP	regulation of root meristem growth
blue	GO:0009100	1.17194	0.00681375	BP	glycoprotein metabolic process
blue	GO:0004672	-0.348854	0.00682446	MF	protein kinase activity
blue	GO:0031324	0.521761	0.00682782	BP	negative regulation of cellular metabolic process
blue	GO:0010035	0.31897	0.00698704	BP	response to inorganic substance
blue	GO:0006952	-0.37781	0.00725939	BP	defense response
blue	GO:1903889	2.63308	0.00763913	BP	negative regulation of plant epidermal cell differentiation
blue	GO:1905422	2.63308	0.00763913	BP	negative regulation of plant organ morphogenesis
blue	GO:0006303	2.63308	0.00763913	BP	double-strand break repair via nonhomologous end joining
blue	GO:0010342	2.63308	0.00763913	BP	endosperm cellularization
blue	GO:0045003	2.63308	0.00763913	BP	double-strand break repair via synthesis-dependent strand annealing
blue	GO:0009996	2.63308	0.00763913	BP	negative regulation of cell fate specification
blue	GO:0010062	2.63308	0.00763913	BP	negative regulation of trichoblast fate specification
blue	GO:0000726	2.63308	0.00763913	BP	non-recombinational repair
blue	GO:0044238	0.0838433	0.0078387	BP	primary metabolic process
blue	GO:0010558	0.574934	0.00789848	BP	negative regulation of macromolecule biosynthetic process
blue	GO:0048509	0.914592	0.0079143	BP	regulation of meristem development
blue	GO:0006520	-0.850005	0.00795597	BP	cellular amino acid metabolic process
blue	GO:0010087	1.14498	0.00798676	BP	phloem or xylem histogenesis
blue	GO:0043479	2.24451	0.00808275	BP	pigment accumulation in tissues in response to UV light
blue	GO:0043478	2.24451	0.00808275	BP	pigment accumulation in response to UV light
blue	GO:0043480	2.24451	0.00808275	BP	pigment accumulation in tissues
blue	GO:0043481	2.24451	0.00808275	BP	anthocyanin accumulation in tissues in response to UV light
blue	GO:0051511	2.24451	0.00808275	BP	negative regulation of unidimensional cell growth
blue	GO:0042393	1.19304	0.0083266	MF	histone binding
blue	GO:0048508	1.63308	0.0083632	BP	embryonic meristem development
blue	GO:0008270	-0.495246	0.00839454	MF	zinc ion binding
blue	GO:0046872	-0.227614	0.00842936	MF	metal ion binding
blue	GO:0097367	0.177689	0.0084961	MF	carbohydrate derivative binding
blue	GO:0032956	1.50755	0.00853038	BP	regulation of actin cytoskeleton organization
blue	GO:0032970	1.50755	0.00853038	BP	regulation of actin filament-based process
blue	GO:0001708	1.50755	0.00853038	BP	cell fate specification
blue	GO:0048037	-0.745433	0.00889214	MF	cofactor binding
blue	GO:0003002	0.724939	0.00901984	BP	regionalization
blue	GO:0006694	1.39207	0.00919028	BP	steroid biosynthetic process
blue	GO:0071446	-2.92986	0.00930914	BP	cellular response to salicylic acid stimulus
blue	GO:0032403	1.23453	0.0093248	MF	protein complex binding
blue	GO:0004842	-0.966384	0.00932743	MF	ubiquitin-protein transferase activity
blue	GO:0032555	0.177432	0.0094201	MF	purine ribonucleotide binding
blue	GO:0071229	-0.572826	0.00949959	BP	cellular response to acid chemical
blue	GO:0043169	-0.220485	0.00950742	MF	cation binding
blue	GO:0017076	0.176266	0.00968903	MF	purine nucleotide binding
blue	GO:0009606	0.9803	0.00979665	BP	tropism
blue1	GO:0055075	4.4746	8.64795e-05	BP	potassium ion homeostasis
blue1	GO:0006464	0.921148	0.000215015	BP	cellular protein modification process
blue1	GO:0036211	0.921148	0.000215015	BP	protein modification process
blue1	GO:0008061	4.02003	0.000304811	MF	chitin binding
blue1	GO:0043412	0.844874	0.000382313	BP	macromolecule modification
blue1	GO:0072722	6.64452	0.000394886	BP	response to amitrole
blue1	GO:0010262	4.72699	0.000541739	BP	somatic embryogenesis
blue1	GO:0016772	0.961452	0.000542815	MF	transferase activity, transferring phosphorus-containing groups
blue1	GO:0006796	0.88425	0.000663839	BP	phosphate-containing compound metabolic process
blue1	GO:0015386	6.22949	0.000784565	MF	potassium:proton antiporter activity
blue1	GO:0016310	0.984375	0.000883165	BP	phosphorylation
blue1	GO:0006793	0.852868	0.000953962	BP	phosphorus metabolic process
blue1	GO:0006468	1.01614	0.00107064	BP	protein phosphorylation
blue1	GO:0055067	3.37151	0.00170634	BP	monovalent inorganic cation homeostasis
blue1	GO:0097367	0.683534	0.00182426	MF	carbohydrate derivative binding
blue1	GO:0015385	5.64452	0.00193563	MF	sodium:proton antiporter activity
blue1	GO:0004722	2.73124	0.00259321	MF	protein serine/threonine phosphatase activity
blue1	GO:0031463	5.42213	0.00269202	CC	Cul3-RING ubiquitin ligase complex
blue1	GO:0004721	2.35502	0.00304419	MF	phosphoprotein phosphatase activity
blue1	GO:0005886	0.69119	0.00346522	CC	plasma membrane
blue1	GO:0005451	5.22949	0.00356569	MF	monovalent cation:proton antiporter activity
blue1	GO:0016740	0.573762	0.00379182	MF	transferase activity
blue1	GO:0005488	0.231943	0.00412797	MF	binding
blue1	GO:0090333	3.72699	0.00426248	BP	regulation of stomatal closure
blue1	GO:0016779	2.23702	0.0045408	MF	nucleotidyltransferase activity
blue1	GO:0010272	5.05956	0.00455423	BP	response to silver ion
blue1	GO:0010351	5.05956	0.00455423	BP	lithium ion transport
blue1	GO:0065007	0.478004	0.00535208	BP	biological regulation
blue1	GO:0035725	4.90756	0.00565524	BP	sodium ion transmembrane transport
blue1	GO:0032555	0.619822	0.00572405	MF	purine ribonucleotide binding
blue1	GO:0017076	0.618657	0.00579575	MF	purine nucleotide binding
blue1	GO:0032553	0.605125	0.0066882	MF	ribonucleotide binding
blue1	GO:0015937	4.77006	0.00686638	BP	coenzyme A biosynthetic process
blue1	GO:0009507	-1.13392	0.00716032	CC	chloroplast
blue1	GO:0009814	1.72169	0.00716145	BP	defense response, incompatible interaction
blue1	GO:0009628	0.684834	0.00752254	BP	response to abiotic stimulus
blue1	GO:0005515	0.387184	0.00755816	MF	protein binding
blue1	GO:0009816	2.36159	0.00768112	BP	defense response to bacterium, incompatible interaction
blue1	GO:0009414	1.36925	0.00783848	BP	response to water deprivation
blue1	GO:0035639	0.64498	0.00832601	MF	purine ribonucleoside triphosphate binding
blue1	GO:0009415	1.35353	0.00845502	BP	response to water
blue1	GO:0006470	2.28463	0.00955242	BP	protein dephosphorylation
blue1	GO:0046416	4.52905	0.00960976	BP	D-amino acid metabolic process
blue1	GO:0050896	0.403998	0.00979785	BP	response to stimulus
blue2	GO:0097367	1.2667	1.51266e-08	MF	carbohydrate derivative binding
blue2	GO:0043168	1.20363	1.54937e-08	MF	anion binding
blue2	GO:0032555	1.28019	1.80794e-08	MF	purine ribonucleotide binding
blue2	GO:0017076	1.27902	1.85238e-08	MF	purine nucleotide binding
blue2	GO:0032553	1.26549	2.45357e-08	MF	ribonucleotide binding
blue2	GO:0032559	1.3058	2.72425e-08	MF	adenyl ribonucleotide binding
blue2	GO:0030554	1.30497	2.76965e-08	MF	adenyl nucleotide binding
blue2	GO:0005886	1.32768	2.83472e-08	CC	plasma membrane
blue2	GO:1901265	1.215	2.90699e-08	MF	nucleoside phosphate binding
blue2	GO:0000166	1.215	2.90699e-08	MF	nucleotide binding
blue2	GO:0071944	1.17585	1.00887e-07	CC	cell periphery
blue2	GO:0036094	1.14629	1.23641e-07	MF	small molecule binding
blue2	GO:0035639	1.29738	1.98909e-07	MF	purine ribonucleoside triphosphate binding
blue2	GO:0005524	1.32864	2.84995e-07	MF	ATP binding
blue2	GO:0016772	1.45762	3.97202e-07	MF	transferase activity, transferring phosphorus-containing groups
blue2	GO:0005623	0.400433	2.10025e-06	CC	cell
blue2	GO:0006793	1.25734	4.83166e-06	BP	phosphorus metabolic process
blue2	GO:0044464	0.387904	5.04645e-06	CC	cell part
blue2	GO:0016301	1.39638	6.29152e-06	MF	kinase activity
blue2	GO:0006796	1.24291	8.81798e-06	BP	phosphate-containing compound metabolic process
blue2	GO:0009846	3.75552	1.62739e-05	BP	pollen germination
blue2	GO:0016773	1.37457	2.00362e-05	MF	phosphotransferase activity, alcohol group as acceptor
blue2	GO:0016740	0.925327	2.21751e-05	MF	transferase activity
blue2	GO:0016020	0.642974	5.90953e-05	CC	membrane
blue2	GO:0043167	0.689458	9.34015e-05	MF	ion binding
blue2	GO:0003774	3.71488	0.000115603	MF	motor activity
blue2	GO:0004672	1.3041	0.000148357	MF	protein kinase activity
blue2	GO:0006468	1.28058	0.00018652	BP	protein phosphorylation
blue2	GO:0043412	1	0.000209349	BP	macromolecule modification
blue2	GO:0016459	4.94138	0.000358849	CC	myosin complex
blue2	GO:0005794	1.49224	0.000392148	CC	Golgi apparatus
blue2	GO:0006464	1.00744	0.000440755	BP	cellular protein modification process
blue2	GO:0036211	1.00744	0.000440755	BP	protein modification process
blue2	GO:0005622	0.334007	0.00059954	CC	intracellular
blue2	GO:0016310	1.13778	0.000710541	BP	phosphorylation
blue2	GO:0032940	3.08141	0.000888179	BP	secretion by cell
blue2	GO:0006810	1.01728	0.000905757	BP	transport
blue2	GO:0051234	1.00649	0.00100541	BP	establishment of localization
blue2	GO:0051716	0.902881	0.00105587	BP	cellular response to stimulus
blue2	GO:0044448	3.01159	0.00110405	CC	cell cortex part
blue2	GO:0044706	1.96563	0.00126932	BP	multi-multicellular organism process
blue2	GO:0009856	1.96563	0.00126932	BP	pollination
blue2	GO:0046903	2.91281	0.00149785	BP	secretion
blue2	GO:0099568	2.89175	0.00159781	CC	cytoplasmic region
blue2	GO:0005938	2.89175	0.00159781	CC	cell cortex
blue2	GO:0044260	0.519212	0.00193389	BP	cellular macromolecule metabolic process
blue2	GO:0051179	0.933112	0.00200605	BP	localization
blue2	GO:0016491	-3.1897	0.0022828	MF	oxidoreductase activity
blue2	GO:0031982	1.70336	0.00239703	CC	vesicle
blue2	GO:0045892	2.16378	0.00251162	BP	negative regulation of transcription, DNA-templated
blue2	GO:1902679	2.08056	0.00345264	BP	negative regulation of RNA biosynthetic process
blue2	GO:1903507	2.08056	0.00345264	BP	negative regulation of nucleic acid-templated transcription
blue2	GO:0051253	2.07631	0.00350869	BP	negative regulation of RNA metabolic process
blue2	GO:0007154	0.951048	0.00352174	BP	cell communication
blue2	GO:0006887	3.07844	0.00362946	BP	exocytosis
blue2	GO:0070300	5.21892	0.00373799	MF	phosphatidic acid binding
blue2	GO:0005829	0.888273	0.00374642	CC	cytosol
blue2	GO:0050896	0.530933	0.00387807	BP	response to stimulus
blue2	GO:0006508	-3.07236	0.00449041	BP	proteolysis
blue2	GO:0045814	2.97791	0.00465849	BP	negative regulation of gene expression, epigenetic
blue2	GO:0009987	0.313972	0.00516801	BP	cellular process
blue2	GO:0060321	4.97791	0.00525025	BP	acceptance of pollen
blue2	GO:0045934	1.95432	0.00553523	BP	negative regulation of nucleobase-containing compound metabolic process
blue2	GO:0031410	1.63396	0.0057827	CC	cytoplasmic vesicle
blue2	GO:0097708	1.63153	0.00584415	CC	intracellular vesicle
blue2	GO:0044424	0.267074	0.00650213	CC	intracellular part
blue2	GO:0016192	1.90828	0.00655274	BP	vesicle-mediated transport
blue2	GO:0009506	1.0738	0.00703061	CC	plasmodesma
blue2	GO:0055044	1.0738	0.00703061	CC	symplast
blue2	GO:0030054	1.07194	0.00711184	CC	cell junction
blue2	GO:0005911	1.07194	0.00711184	CC	cell-cell junction
blue2	GO:0031327	1.70393	0.00756724	BP	negative regulation of cellular biosynthetic process
blue2	GO:0015629	3.43042	0.00771373	CC	actin cytoskeleton
blue2	GO:0004674	1.45531	0.00781684	MF	protein serine/threonine kinase activity
blue2	GO:0051865	4.67835	0.00796124	BP	protein autoubiquitination
blue2	GO:0016780	4.67835	0.00796124	MF	phosphotransferase activity, for other substituted phosphate groups
blue2	GO:0005488	0.250171	0.00812028	MF	binding
blue2	GO:0009890	1.68117	0.00827638	BP	negative regulation of biosynthetic process
blue2	GO:0007165	0.961816	0.0085142	BP	signal transduction
blue2	GO:0010629	1.53766	0.00873985	BP	negative regulation of gene expression
blue2	GO:0044700	0.956491	0.00881598	BP	single organism signaling
blue2	GO:0023052	0.954973	0.00890374	BP	signaling
blue2	GO:0070887	1.02103	0.00970443	BP	cellular response to chemical stimulus
blue4	GO:0016043	2.35169	3.31583e-10	BP	cellular component organization
blue4	GO:0071840	2.21128	1.86961e-09	BP	cellular component organization or biogenesis
blue4	GO:0006996	2.82801	2.0397e-09	BP	organelle organization
blue4	GO:0051276	3.40763	3.47719e-07	BP	chromosome organization
blue4	GO:0007010	4.03942	4.616e-06	BP	cytoskeleton organization
blue4	GO:1902589	3.95195	6.53513e-06	BP	single-organism organelle organization
blue4	GO:0005856	3.60896	2.51782e-05	CC	cytoskeleton
blue4	GO:0009653	2.39809	3.3342e-05	BP	anatomical structure morphogenesis
blue4	GO:0005819	4.8251	3.53528e-05	CC	spindle
blue4	GO:0051128	3.47717	4.1988e-05	BP	regulation of cellular component organization
blue4	GO:0006325	3.47336	4.2611e-05	BP	chromatin organization
blue4	GO:0043228	2.19022	4.26256e-05	CC	non-membrane-bounded organelle
blue4	GO:0043232	2.19022	4.26256e-05	CC	intracellular non-membrane-bounded organelle
blue4	GO:0000902	3.06705	4.6953e-05	BP	cell morphogenesis
blue4	GO:0008278	8.13253	5.91872e-05	CC	cohesin complex
blue4	GO:0022402	3.28787	8.68689e-05	BP	cell cycle process
blue4	GO:0032989	2.91308	9.18784e-05	BP	cellular component morphogenesis
blue4	GO:0005515	1.06962	0.000132763	MF	protein binding
blue4	GO:0043234	2.30923	0.000156326	CC	protein complex
blue4	GO:0097435	4.17833	0.000202091	BP	supramolecular fiber organization
blue4	GO:0032991	1.804	0.000216	CC	macromolecular complex
blue4	GO:0003682	4.15067	0.000217515	MF	chromatin binding
blue4	GO:0044430	3.49561	0.000217681	CC	cytoskeletal part
blue4	GO:0048856	1.48752	0.000257697	BP	anatomical structure development
blue4	GO:0007064	7.13253	0.000264543	BP	mitotic sister chromatid cohesion
blue4	GO:0044767	1.48061	0.000271826	BP	single-organism developmental process
blue4	GO:0140014	5.06214	0.000295234	BP	mitotic nuclear division
blue4	GO:0018205	4.01983	0.00030767	BP	peptidyl-lysine modification
blue4	GO:0010091	4.99502	0.000338858	BP	trichome branching
blue4	GO:0000904	3.35012	0.000346789	BP	cell morphogenesis involved in differentiation
blue4	GO:0032502	1.43765	0.000378064	BP	developmental process
blue4	GO:0043044	6.86949	0.000386947	BP	ATP-dependent chromatin remodeling
blue4	GO:0007049	2.86699	0.000421343	BP	cell cycle
blue4	GO:0016570	3.89986	0.00042202	BP	histone modification
blue4	GO:0000280	3.87702	0.000448096	BP	nuclear division
blue4	GO:0048869	2.23529	0.000600948	BP	cellular developmental process
blue4	GO:0034399	6.54756	0.000613098	CC	nuclear periphery
blue4	GO:0016569	3.70626	0.000699932	BP	covalent chromatin modification
blue4	GO:0051258	4.54756	0.000842765	BP	protein polymerization
blue4	GO:0048285	3.61525	0.000886188	BP	organelle fission
blue4	GO:0035194	4.4395	0.00104793	BP	posttranscriptional gene silencing by RNA
blue4	GO:0044763	1.10671	0.0011203	BP	single-organism cellular process
blue4	GO:0044428	2.07508	0.00123908	CC	nuclear part
blue4	GO:0010608	3.48291	0.00124599	BP	posttranscriptional regulation of gene expression
blue4	GO:0032535	4.3115	0.00135494	BP	regulation of cellular component size
blue4	GO:0090066	4.3115	0.00135494	BP	regulation of anatomical structure size
blue4	GO:2000026	2.52766	0.00143689	BP	regulation of multicellular organismal development
blue4	GO:0010605	2.5139	0.00150866	BP	negative regulation of macromolecule metabolic process
blue4	GO:0048519	2.02191	0.00156829	BP	negative regulation of biological process
blue4	GO:0016441	4.21924	0.00162924	BP	posttranscriptional gene silencing
blue4	GO:0044446	1.17194	0.00167131	CC	intracellular organelle part
blue4	GO:0048468	2.84269	0.00168973	BP	cell development
blue4	GO:0015630	3.3617	0.00169799	CC	microtubule cytoskeleton
blue4	GO:0008092	3.3617	0.00169799	MF	cytoskeletal protein binding
blue4	GO:0044422	1.16934	0.00170432	CC	organelle part
blue4	GO:0010090	4.1446	0.00189029	BP	trichome morphogenesis
blue4	GO:0044702	1.67047	0.00193346	BP	single organism reproductive process
blue4	GO:0031981	2.16509	0.00204842	CC	nuclear lumen
blue4	GO:0044699	0.778496	0.00215065	BP	single-organism process
blue4	GO:0009892	2.40642	0.00220037	BP	negative regulation of metabolic process
blue4	GO:0051239	2.40098	0.00224248	BP	regulation of multicellular organismal process
blue4	GO:0044448	4.05073	0.00227716	CC	cell cortex part
blue4	GO:0001558	4.05073	0.00227716	BP	regulation of cell growth
blue4	GO:0009987	0.608207	0.00248173	BP	cellular process
blue4	GO:0000123	5.54756	0.00248883	CC	histone acetyltransferase complex
blue4	GO:0007062	5.45445	0.00283015	BP	sister chromatid cohesion
blue4	GO:0099568	3.93089	0.0028848	CC	cytoplasmic region
blue4	GO:0005938	3.93089	0.0028848	CC	cell cortex
blue4	GO:0018193	3.15067	0.00289146	BP	peptidyl-amino acid modification
blue4	GO:0030838	5.41006	0.00300866	BP	positive regulation of actin filament polymerization
blue4	GO:0045010	5.41006	0.00300866	BP	actin nucleation
blue4	GO:0032501	1.29303	0.00302044	BP	multicellular organismal process
blue4	GO:0030154	2.29964	0.00318324	BP	cell differentiation
blue4	GO:0009506	1.8499	0.00330489	CC	plasmodesma
blue4	GO:0055044	1.8499	0.00330489	CC	symplast
blue4	GO:0030054	1.84805	0.00333103	CC	cell junction
blue4	GO:0005911	1.84805	0.00333103	CC	cell-cell junction
blue4	GO:0010026	3.82025	0.00358432	BP	trichome differentiation
blue4	GO:0022414	1.54636	0.00363481	BP	reproductive process
blue4	GO:0000003	1.54396	0.00367866	BP	reproduction
blue4	GO:0070013	2.01269	0.00370144	CC	intracellular organelle lumen
blue4	GO:0031974	2.01269	0.00370144	CC	membrane-enclosed lumen
blue4	GO:0043233	2.01269	0.00370144	CC	organelle lumen
blue4	GO:0008017	3.80101	0.00372172	MF	microtubule binding
blue4	GO:1902493	5.245	0.00377448	CC	acetyltransferase complex
blue4	GO:0031248	5.245	0.00377448	CC	protein acetyltransferase complex
blue4	GO:0000226	3.79149	0.00379162	BP	microtubule cytoskeleton organization
blue4	GO:0048522	2.24338	0.00385746	BP	positive regulation of cellular process
blue4	GO:0090626	3.76329	0.00400616	BP	plant epidermis morphogenesis
blue4	GO:0000070	5.16905	0.00418815	BP	mitotic sister chromatid segregation
blue4	GO:0030952	9.45445	0.00427609	BP	establishment or maintenance of cytoskeleton polarity
blue4	GO:0030951	9.45445	0.00427609	BP	establishment or maintenance of microtubule cytoskeleton polarity
blue4	GO:0090392	9.45445	0.00427609	BP	sepal giant cell differentiation
blue4	GO:0061387	9.45445	0.00427609	BP	regulation of extent of cell growth
blue4	GO:0097264	9.45445	0.00427609	BP	self proteolysis
blue4	GO:0033234	9.45445	0.00427609	BP	negative regulation of protein sumoylation
blue4	GO:0033233	9.45445	0.00427609	BP	regulation of protein sumoylation
blue4	GO:0050789	1.03581	0.00451368	BP	regulation of biological process
blue4	GO:0032273	5.06214	0.00484662	BP	positive regulation of protein polymerization
blue4	GO:0044707	1.28871	0.0049931	BP	single-multicellular organism process
blue4	GO:0006338	5.02819	0.00507615	BP	chromatin remodeling
blue4	GO:0048831	2.92307	0.00508055	BP	regulation of shoot system development
blue4	GO:0031047	3.63854	0.00510539	BP	gene silencing by RNA
blue4	GO:0010629	2.46577	0.00520533	BP	negative regulation of gene expression
blue4	GO:0006611	4.99502	0.00531066	BP	protein export from nucleus
blue4	GO:0030981	4.99502	0.00531066	CC	cortical microtubule cytoskeleton
blue4	GO:0005634	1.12963	0.00534576	CC	nucleus
blue4	GO:0048523	2.14157	0.00543624	BP	negative regulation of cellular process
blue4	GO:0015631	3.60479	0.00544981	MF	tubulin binding
blue4	GO:0051495	4.9626	0.00555013	BP	positive regulation of cytoskeleton organization
blue4	GO:1902905	4.9626	0.00555013	BP	positive regulation of supramolecular fiber organization
blue4	GO:0031334	4.93089	0.00579454	BP	positive regulation of protein complex assembly
blue4	GO:0030833	4.93089	0.00579454	BP	regulation of actin filament polymerization
blue4	GO:0016049	2.41883	0.0059658	BP	cell growth
blue4	GO:0030863	4.89986	0.00604387	CC	cortical cytoskeleton
blue4	GO:0005874	3.53162	0.00627543	CC	microtubule
blue4	GO:0000793	4.86949	0.00629809	CC	condensed chromosome
blue4	GO:0050793	2.09251	0.00639946	BP	regulation of developmental process
blue4	GO:0051168	4.83974	0.00655719	BP	nuclear export
blue4	GO:0030041	4.83974	0.00655719	BP	actin filament polymerization
blue4	GO:0099512	3.45445	0.00727681	CC	supramolecular fiber
blue4	GO:0099513	3.45445	0.00727681	CC	polymeric cytoskeletal fiber
blue4	GO:0099081	3.45445	0.00727681	CC	supramolecular polymer
blue4	GO:0030832	4.75401	0.00736351	BP	regulation of actin filament length
blue4	GO:0008064	4.75401	0.00736351	BP	regulation of actin polymerization or depolymerization
blue4	GO:0048589	2.34384	0.00740357	BP	developmental growth
blue4	GO:1903047	3.43209	0.00759479	BP	mitotic cell cycle process
blue4	GO:0099080	3.43209	0.00759479	CC	supramolecular complex
blue4	GO:0090558	2.74709	0.00778902	BP	plant epidermis development
blue4	GO:0032956	4.69957	0.00792505	BP	regulation of actin cytoskeleton organization
blue4	GO:0032970	4.69957	0.00792505	BP	regulation of actin filament-based process
blue4	GO:0043247	8.45445	0.0085403	BP	telomere maintenance in response to DNA damage
blue4	GO:0010390	8.45445	0.0085403	BP	histone monoubiquitination
blue4	GO:0032271	4.62156	0.00880291	BP	regulation of protein polymerization
blue4	GO:0000819	4.62156	0.00880291	BP	sister chromatid segregation
blue4	GO:0044089	4.57181	0.00941161	BP	positive regulation of cellular component biogenesis
blue4	GO:0099402	1.75699	0.0095895	BP	plant organ development
blue4	GO:0051248	3.30471	0.00967679	BP	negative regulation of protein metabolic process
blue4	GO:0032269	3.30471	0.00967679	BP	negative regulation of cellular protein metabolic process
blue4	GO:0065007	0.921611	0.00988489	BP	biological regulation
blueviolet	GO:0033044	4.98587	1.51397e-06	BP	regulation of chromosome organization
blueviolet	GO:0090304	1.72498	1.58321e-06	BP	nucleic acid metabolic process
blueviolet	GO:0006259	3.12728	1.78267e-06	BP	DNA metabolic process
blueviolet	GO:0006281	3.57155	4.9739e-06	BP	DNA repair
blueviolet	GO:0051276	3.20208	5.56026e-06	BP	chromosome organization
blueviolet	GO:0060969	6.75586	8.23339e-06	BP	negative regulation of gene silencing
blueviolet	GO:0006139	1.56675	8.39665e-06	BP	nucleobase-containing compound metabolic process
blueviolet	GO:0006974	3.43177	9.36348e-06	BP	cellular response to DNA damage stimulus
blueviolet	GO:1902275	5.13343	1.5211e-05	BP	regulation of chromatin organization
blueviolet	GO:0006396	2.99676	1.56566e-05	BP	RNA processing
blueviolet	GO:0046483	1.4573	2.57396e-05	BP	heterocycle metabolic process
blueviolet	GO:0006725	1.40525	4.33827e-05	BP	cellular aromatic compound metabolic process
blueviolet	GO:0033043	3.97921	4.51657e-05	BP	regulation of organelle organization
blueviolet	GO:0006302	4.71839	4.73743e-05	BP	double-strand break repair
blueviolet	GO:0005634	1.45658	5.09433e-05	CC	nucleus
blueviolet	GO:1901360	1.37472	5.87199e-05	BP	organic cyclic compound metabolic process
blueviolet	GO:0006397	3.82189	7.57932e-05	BP	mRNA processing
blueviolet	GO:0016458	3.76348	9.17599e-05	BP	gene silencing
blueviolet	GO:0003676	1.43182	0.000121728	MF	nucleic acid binding
blueviolet	GO:0034641	1.2731	0.000157773	BP	cellular nitrogen compound metabolic process
blueviolet	GO:0004518	3.5313	0.000194952	MF	nuclease activity
blueviolet	GO:0006260	4.14271	0.000222731	BP	DNA replication
blueviolet	GO:0007389	3.42335	0.000275758	BP	pattern specification process
blueviolet	GO:0031936	7.0969	0.00027803	BP	negative regulation of chromatin silencing
blueviolet	GO:0060968	5.0496	0.000303135	BP	regulation of gene silencing
blueviolet	GO:0006303	6.9594	0.000339342	BP	double-strand break repair via nonhomologous end joining
blueviolet	GO:0000726	6.9594	0.000339342	BP	non-recombinational repair
blueviolet	GO:0003906	6.83387	0.000406645	MF	DNA-(apurinic or apyrimidinic site) lyase activity
blueviolet	GO:0045815	6.71839	0.000479912	BP	positive regulation of gene expression, epigenetic
blueviolet	GO:0016607	4.81397	0.00049112	CC	nuclear speck
blueviolet	GO:0034660	3.22506	0.000517867	BP	ncRNA metabolic process
blueviolet	GO:0016071	3.19773	0.000564452	BP	mRNA metabolic process
blueviolet	GO:0051128	3.17852	0.000599614	BP	regulation of cellular component organization
blueviolet	GO:0035510	6.51194	0.00064424	BP	DNA dealkylation
blueviolet	GO:0080111	6.51194	0.00064424	BP	DNA demethylation
blueviolet	GO:0045595	4.64624	0.0006908	BP	regulation of cell differentiation
blueviolet	GO:0004519	3.64404	0.000824693	MF	endonuclease activity
blueviolet	GO:0043414	3.63747	0.000838849	BP	macromolecule methylation
blueviolet	GO:0033554	2.15204	0.000887164	BP	cellular response to stress
blueviolet	GO:0044260	0.937764	0.000980485	BP	cellular macromolecule metabolic process
blueviolet	GO:0050684	6.1709	0.00104337	BP	regulation of mRNA processing
blueviolet	GO:0019104	6.1709	0.00104337	MF	DNA N-glycosylase activity
blueviolet	GO:0043076	6.0969	0.00115769	CC	megasporocyte nucleus
blueviolet	GO:0043078	6.0969	0.00115769	CC	polar nucleus
blueviolet	GO:0040029	3.47632	0.0012705	BP	regulation of gene expression, epigenetic
blueviolet	GO:0070988	5.89527	0.00153513	BP	demethylation
blueviolet	GO:0004540	4.2489	0.00153718	MF	ribonuclease activity
blueviolet	GO:0032259	3.34201	0.00178962	BP	methylation
blueviolet	GO:0048519	1.98629	0.00185295	BP	negative regulation of biological process
blueviolet	GO:0016604	4.13343	0.0019348	CC	nuclear body
blueviolet	GO:0034470	3.30509	0.00196527	BP	ncRNA processing
blueviolet	GO:0010467	1.27199	0.00218317	BP	gene expression
blueviolet	GO:0006284	5.61147	0.00227768	BP	base-excision repair
blueviolet	GO:0000413	5.61147	0.00227768	BP	protein peptidyl-prolyl isomerization
blueviolet	GO:0003002	3.2439	0.00229373	BP	regionalization
blueviolet	GO:1903311	5.56085	0.00244299	BP	regulation of mRNA metabolic process
blueviolet	GO:0031935	5.51194	0.00261385	BP	regulation of chromatin silencing
blueviolet	GO:0006996	1.8855	0.00286637	BP	organelle organization
blueviolet	GO:0051716	1.37034	0.00319636	BP	cellular response to stimulus
blueviolet	GO:0000398	3.87451	0.0032264	BP	mRNA splicing, via spliceosome
blueviolet	GO:0043170	0.777171	0.0033506	BP	macromolecule metabolic process
blueviolet	GO:0006349	5.28955	0.00355047	BP	regulation of gene expression by genetic imprinting
blueviolet	GO:1905268	5.28955	0.00355047	BP	negative regulation of chromatin organization
blueviolet	GO:0071514	5.28955	0.00355047	BP	genetic imprinting
blueviolet	GO:0004520	5.20938	0.00396308	MF	endodeoxyribonuclease activity
blueviolet	GO:0034280	9.41883	0.004383	MF	ent-sandaracopimaradiene synthase activity
blueviolet	GO:0048447	9.41883	0.004383	BP	sepal morphogenesis
blueviolet	GO:0048453	9.41883	0.004383	BP	sepal formation
blueviolet	GO:0060184	9.41883	0.004383	BP	cell cycle switching
blueviolet	GO:0043697	9.41883	0.004383	BP	cell dedifferentiation
blueviolet	GO:0043696	9.41883	0.004383	BP	dedifferentiation
blueviolet	GO:0102064	9.41883	0.004383	MF	gamma-curcumene synthase activity
blueviolet	GO:0006310	3.70001	0.00453659	BP	DNA recombination
blueviolet	GO:0000377	3.70001	0.00453659	BP	RNA splicing, via transesterification reactions with bulged adenosine as nucleophile
blueviolet	GO:0031060	5.0969	0.0046221	BP	regulation of histone methylation
blueviolet	GO:0003755	5.0969	0.0046221	MF	peptidyl-prolyl cis-trans isomerase activity
blueviolet	GO:0000375	3.68186	0.00469936	BP	RNA splicing, via transesterification reactions
blueviolet	GO:0004536	5.02651	0.00508789	MF	deoxyribonuclease activity
blueviolet	GO:0018208	5.02651	0.00508789	BP	peptidyl-proline modification
blueviolet	GO:0003723	1.93042	0.00509364	MF	RNA binding
blueviolet	GO:0016070	1.26654	0.00574981	BP	RNA metabolic process
blueviolet	GO:0010629	2.43014	0.00579501	BP	negative regulation of gene expression
blueviolet	GO:0006325	2.85278	0.0060461	BP	chromatin organization
blueviolet	GO:0016859	4.86424	0.0063436	MF	cis-trans isomerase activity
blueviolet	GO:0051539	4.83387	0.0066102	MF	4 iron, 4 sulfur cluster binding
blueviolet	GO:0031056	4.77497	0.00715865	BP	regulation of histone modification
blueviolet	GO:2001251	4.71839	0.00772732	BP	negative regulation of chromosome organization
blueviolet	GO:0005654	2.73584	0.00802097	CC	nucleoplasm
blueviolet	GO:0016835	3.40388	0.00802397	MF	carbon-oxygen lyase activity
blueviolet	GO:0008094	4.66394	0.008316	MF	DNA-dependent ATPase activity
blueviolet	GO:1905933	8.41883	0.0087535	BP	regulation of cell fate determination
blueviolet	GO:0043247	8.41883	0.0087535	BP	telomere maintenance in response to DNA damage
blueviolet	GO:0009301	8.41883	0.0087535	BP	snRNA transcription
blueviolet	GO:0043564	8.41883	0.0087535	CC	Ku70:Ku80 complex
blueviolet	GO:0045694	8.41883	0.0087535	BP	regulation of embryo sac egg cell differentiation
blueviolet	GO:0010628	2.68412	0.00907816	BP	positive regulation of gene expression
blueviolet	GO:0044238	0.61315	0.00930877	BP	primary metabolic process
blueviolet	GO:0006807	0.669616	0.009341	BP	nitrogen compound metabolic process
blueviolet	GO:0016788	1.97312	0.0095031	MF	hydrolase activity, acting on ester bonds
blueviolet	GO:0031347	2.65065	0.00983167	BP	regulation of defense response
blueviolet	GO:0090697	3.29643	0.00984053	BP	post-embryonic plant organ morphogenesis
brown	GO:0003824	0.362604	5.01811e-42	MF	catalytic activity
brown	GO:0016020	0.410012	4.98926e-33	CC	membrane
brown	GO:0044699	0.354325	7.26947e-32	BP	single-organism process
brown	GO:0032991	-1.255	2.41782e-30	CC	macromolecular complex
brown	GO:0016021	0.662436	3.29569e-29	CC	integral component of membrane
brown	GO:0044710	0.539026	3.30501e-29	BP	single-organism metabolic process
brown	GO:0005215	0.938518	3.11563e-28	MF	transporter activity
brown	GO:0031224	0.626397	6.75607e-28	CC	intrinsic component of membrane
brown	GO:0016740	0.50462	1.66151e-25	MF	transferase activity
brown	GO:0071944	0.539807	1.79031e-25	CC	cell periphery
brown	GO:0022857	0.951967	3.38688e-24	MF	transmembrane transporter activity
brown	GO:0043167	0.369759	7.31905e-22	MF	ion binding
brown	GO:0005886	0.553859	1.08565e-21	CC	plasma membrane
brown	GO:0050896	0.373154	1.48828e-21	BP	response to stimulus
brown	GO:0016773	0.703387	5.14626e-21	MF	phosphotransferase activity, alcohol group as acceptor
brown	GO:0009536	-0.548818	5.67017e-21	CC	plastid
brown	GO:0004672	0.722847	1.30764e-20	MF	protein kinase activity
brown	GO:0006468	0.712581	2.64045e-20	BP	protein phosphorylation
brown	GO:0044425	0.495213	9.97083e-20	CC	membrane part
brown	GO:0016310	0.671664	1.00281e-19	BP	phosphorylation
brown	GO:0016301	0.655152	3.46407e-19	MF	kinase activity
brown	GO:0043168	0.458611	4.35001e-19	MF	anion binding
brown	GO:0097367	0.478652	1.57429e-18	MF	carbohydrate derivative binding
brown	GO:0032559	0.502643	1.71369e-18	MF	adenyl ribonucleotide binding
brown	GO:0030554	0.501814	1.92739e-18	MF	adenyl nucleotide binding
brown	GO:0036094	0.448932	3.14743e-18	MF	small molecule binding
brown	GO:1901265	0.454142	1.00306e-17	MF	nucleoside phosphate binding
brown	GO:0000166	0.454142	1.00306e-17	MF	nucleotide binding
brown	GO:0044550	1.47888	1.13486e-17	BP	secondary metabolite biosynthetic process
brown	GO:0032553	0.471799	1.36968e-17	MF	ribonucleotide binding
brown	GO:0051704	0.60909	1.65307e-17	BP	multi-organism process
brown	GO:0003676	-0.567623	2.3332e-17	MF	nucleic acid binding
brown	GO:0012505	0.615865	2.64103e-17	CC	endomembrane system
brown	GO:0008234	-1.84262	4.31683e-17	MF	cysteine-type peptidase activity
brown	GO:0009698	1.59129	1.22024e-16	BP	phenylpropanoid metabolic process
brown	GO:0003723	-1.27618	2.62524e-16	MF	RNA binding
brown	GO:0042221	0.443048	4.39303e-16	BP	response to chemical
brown	GO:0005794	0.787669	4.62884e-16	CC	Golgi apparatus
brown	GO:0009607	0.710719	5.4109e-16	BP	response to biotic stimulus
brown	GO:0006396	-2.03991	6.95272e-16	BP	RNA processing
brown	GO:0032555	0.450037	7.69737e-16	MF	purine ribonucleotide binding
brown	GO:0022892	0.846468	8.76445e-16	MF	substrate-specific transporter activity
brown	GO:0017076	0.448871	8.99457e-16	MF	purine nucleotide binding
brown	GO:0006793	0.522538	1.1206e-15	BP	phosphorus metabolic process
brown	GO:0009605	0.618253	1.34471e-15	BP	response to external stimulus
brown	GO:0019748	1.0539	2.05129e-15	BP	secondary metabolic process
brown	GO:0022891	0.872177	2.05575e-15	MF	substrate-specific transmembrane transporter activity
brown	GO:0043228	-0.987867	2.18639e-15	CC	non-membrane-bounded organelle
brown	GO:0043232	-0.987867	2.18639e-15	CC	intracellular non-membrane-bounded organelle
brown	GO:0006952	0.670019	2.24126e-15	BP	defense response
brown	GO:0009699	1.78255	3.57416e-15	BP	phenylpropanoid biosynthetic process
brown	GO:0005524	0.496727	3.60015e-15	MF	ATP binding
brown	GO:1990904	-1.74939	3.62129e-15	CC	ribonucleoprotein complex
brown	GO:0030529	-1.74754	3.93855e-15	CC	intracellular ribonucleoprotein complex
brown	GO:0051707	0.68867	7.52187e-15	BP	response to other organism
brown	GO:0016772	0.553006	7.59118e-15	MF	transferase activity, transferring phosphorus-containing groups
brown	GO:0043207	0.687675	8.15448e-15	BP	response to external biotic stimulus
brown	GO:0044711	0.600963	8.47818e-15	BP	single-organism biosynthetic process
brown	GO:0006412	-1.75739	9.55368e-15	BP	translation
brown	GO:0015075	0.936814	1.30798e-14	MF	ion transmembrane transporter activity
brown	GO:0055085	0.813547	2.00433e-14	BP	transmembrane transport
brown	GO:0043234	-1.14872	2.09999e-14	CC	protein complex
brown	GO:0006796	0.505595	2.29051e-14	BP	phosphate-containing compound metabolic process
brown	GO:0022804	1.05077	4.36681e-14	MF	active transmembrane transporter activity
brown	GO:0005198	-2.34236	6.13716e-14	MF	structural molecule activity
brown	GO:0015291	1.30409	6.64198e-14	MF	secondary active transmembrane transporter activity
brown	GO:0071554	0.902211	7.8148e-14	BP	cell wall organization or biogenesis
brown	GO:0003735	-2.7552	9.38573e-14	MF	structural constituent of ribosome
brown	GO:0016491	0.587355	1.18475e-13	MF	oxidoreductase activity
brown	GO:0043226	-0.186419	4.26102e-13	CC	organelle
brown	GO:0008509	1.35946	4.39185e-13	MF	anion transmembrane transporter activity
brown	GO:0010467	-0.494037	6.52184e-13	BP	gene expression
brown	GO:0043229	-0.184685	7.02812e-13	CC	intracellular organelle
brown	GO:0051179	0.477775	7.38567e-13	BP	localization
brown	GO:0008514	1.61729	9.98255e-13	MF	organic anion transmembrane transporter activity
brown	GO:0006950	0.375338	1.1175e-12	BP	response to stress
brown	GO:0035639	0.43508	1.21913e-12	MF	purine ribonucleoside triphosphate binding
brown	GO:0055114	0.568178	1.85914e-12	BP	oxidation-reduction process
brown	GO:0010033	0.451308	2.50883e-12	BP	response to organic substance
brown	GO:0006811	0.791009	3.50669e-12	BP	ion transport
brown	GO:0043231	-0.183398	3.67354e-12	CC	intracellular membrane-bounded organelle
brown	GO:0090304	-0.476884	3.82542e-12	BP	nucleic acid metabolic process
brown	GO:0006810	0.477166	3.97841e-12	BP	transport
brown	GO:0043043	-1.4409	4.05807e-12	BP	peptide biosynthetic process
brown	GO:0044424	-0.16049	7.65962e-12	CC	intracellular part
brown	GO:0044428	-0.957693	8.62953e-12	CC	nuclear part
brown	GO:0034641	-0.377295	1.0059e-11	BP	cellular nitrogen compound metabolic process
brown	GO:0051234	0.466372	1.07927e-11	BP	establishment of localization
brown	GO:0043227	-0.176751	1.31751e-11	CC	membrane-bounded organelle
brown	GO:0009834	1.81795	1.70107e-11	BP	plant-type secondary cell wall biogenesis
brown	GO:0005622	-0.154108	2.86233e-11	CC	intracellular
brown	GO:0098791	0.965794	3.92635e-11	CC	Golgi subcompartment
brown	GO:0006820	1.10662	5.74083e-11	BP	anion transport
brown	GO:0042546	1.24645	6.04842e-11	BP	cell wall biogenesis
brown	GO:0006139	-0.41204	6.83737e-11	BP	nucleobase-containing compound metabolic process
brown	GO:0005840	-1.72375	8.23646e-11	CC	ribosome
brown	GO:0009451	-4.69466	9.75747e-11	BP	RNA modification
brown	GO:0006464	0.416963	1.46608e-10	BP	cellular protein modification process
brown	GO:0036211	0.416963	1.46608e-10	BP	protein modification process
brown	GO:0044763	0.279525	1.56795e-10	BP	single-organism cellular process
brown	GO:0005975	0.640898	1.89262e-10	BP	carbohydrate metabolic process
brown	GO:0009719	0.454133	2.34437e-10	BP	response to endogenous stimulus
brown	GO:0005976	0.915739	2.47126e-10	BP	polysaccharide metabolic process
brown	GO:0005739	-0.422942	2.80714e-10	CC	mitochondrion
brown	GO:0005768	0.963488	3.23317e-10	CC	endosome
brown	GO:0015711	1.34282	3.26232e-10	BP	organic anion transport
brown	GO:0098796	-1.98417	3.34569e-10	CC	membrane protein complex
brown	GO:0007154	0.451764	3.88327e-10	BP	cell communication
brown	GO:0070013	-0.907598	4.1479e-10	CC	intracellular organelle lumen
brown	GO:0043233	-0.907598	4.1479e-10	CC	organelle lumen
brown	GO:0031974	-0.907598	4.1479e-10	CC	membrane-enclosed lumen
brown	GO:0043604	-1.18711	4.8058e-10	BP	amide biosynthetic process
brown	GO:0009725	0.447188	4.94604e-10	BP	response to hormone
brown	GO:0034660	-2.30347	6.00521e-10	BP	ncRNA metabolic process
brown	GO:0098542	0.651654	6.16301e-10	BP	defense response to other organism
brown	GO:0005342	1.61397	8.70206e-10	MF	organic acid transmembrane transporter activity
brown	GO:0046943	1.61397	8.70206e-10	MF	carboxylic acid transmembrane transporter activity
brown	GO:0009808	1.47527	9.03302e-10	BP	lignin metabolic process
brown	GO:0009056	0.528513	1.421e-09	BP	catabolic process
brown	GO:0044431	0.860388	1.51968e-09	CC	Golgi apparatus part
brown	GO:0009832	1.28332	1.59304e-09	BP	plant-type cell wall biogenesis
brown	GO:0031981	-0.930287	1.68143e-09	CC	nuclear lumen
brown	GO:0022613	-2.37702	1.73493e-09	BP	ribonucleoprotein complex biogenesis
brown	GO:0016757	0.744992	1.81135e-09	MF	transferase activity, transferring glycosyl groups
brown	GO:0098656	1.46126	2.00004e-09	BP	anion transmembrane transport
brown	GO:0006865	1.8586	2.02126e-09	BP	amino acid transport
brown	GO:0006518	-1.09452	2.37234e-09	BP	peptide metabolic process
brown	GO:0006629	0.635585	2.50752e-09	BP	lipid metabolic process
brown	GO:0006970	0.625912	3.00652e-09	BP	response to osmotic stress
brown	GO:0044036	1.18714	3.65325e-09	BP	cell wall macromolecule metabolic process
brown	GO:0044391	-2.47427	4.48563e-09	CC	ribosomal subunit
brown	GO:0016705	0.855747	5.39723e-09	MF	oxidoreductase activity, acting on paired donors, with incorporation or reduction of molecular oxygen
brown	GO:0004674	0.72255	5.60238e-09	MF	protein serine/threonine kinase activity
brown	GO:0005802	0.983164	6.18481e-09	CC	trans-Golgi network
brown	GO:0009809	1.7528	6.85791e-09	BP	lignin biosynthetic process
brown	GO:0015171	1.82521	7.37577e-09	MF	amino acid transmembrane transporter activity
brown	GO:0003333	1.95443	7.92282e-09	BP	amino acid transmembrane transport
brown	GO:0005773	0.513675	8.29411e-09	CC	vacuole
brown	GO:1903825	1.7773	8.56537e-09	BP	organic acid transmembrane transport
brown	GO:1905039	1.7773	8.56537e-09	BP	carboxylic acid transmembrane transport
brown	GO:0015293	1.73418	9.55152e-09	MF	symporter activity
brown	GO:0004497	1.13948	9.6376e-09	MF	monooxygenase activity
brown	GO:0006397	-3.12167	1.1223e-08	BP	mRNA processing
brown	GO:0043436	0.537551	1.25674e-08	BP	oxoacid metabolic process
brown	GO:0034220	0.925928	1.29217e-08	BP	ion transmembrane transport
brown	GO:0006082	0.53649	1.33285e-08	BP	organic acid metabolic process
brown	GO:0034470	-2.57958	1.66941e-08	BP	ncRNA processing
brown	GO:0000271	1.0684	2.10199e-08	BP	polysaccharide biosynthetic process
brown	GO:0008152	0.12961	2.1373e-08	BP	metabolic process
brown	GO:0044765	0.596838	2.13734e-08	BP	single-organism transport
brown	GO:0009620	0.747009	3.2895e-08	BP	response to fungus
brown	GO:0046483	-0.321264	3.53928e-08	BP	heterocycle metabolic process
brown	GO:0006857	2.06784	3.96734e-08	BP	oligopeptide transport
brown	GO:0016070	-0.395732	4.09381e-08	BP	RNA metabolic process
brown	GO:0044264	0.908683	4.10469e-08	BP	cellular polysaccharide metabolic process
brown	GO:0044248	0.531908	4.79009e-08	BP	cellular catabolic process
brown	GO:0020037	0.745664	5.29156e-08	MF	heme binding
brown	GO:0045229	0.810544	5.29439e-08	BP	external encapsulating structure organization
brown	GO:0009579	-1.06536	5.70324e-08	CC	thylakoid
brown	GO:0019752	0.548455	5.95021e-08	BP	carboxylic acid metabolic process
brown	GO:1902578	0.570045	6.99093e-08	BP	single-organism localization
brown	GO:0044281	0.430033	7.26271e-08	BP	small molecule metabolic process
brown	GO:0070011	-0.705547	7.89358e-08	MF	peptidase activity, acting on L-amino acid peptides
brown	GO:0046942	1.3664	8.64673e-08	BP	carboxylic acid transport
brown	GO:0015849	1.3664	8.64673e-08	BP	organic acid transport
brown	GO:1901575	0.523046	8.77858e-08	BP	organic substance catabolic process
brown	GO:0044700	0.428973	1.02001e-07	BP	single organism signaling
brown	GO:1901700	0.379044	1.04e-07	BP	response to oxygen-containing compound
brown	GO:0007165	0.429061	1.07178e-07	BP	signal transduction
brown	GO:0071495	0.545915	1.10332e-07	BP	cellular response to endogenous stimulus
brown	GO:0023052	0.427455	1.1176e-07	BP	signaling
brown	GO:0009651	0.589717	1.12145e-07	BP	response to salt stress
brown	GO:0010383	1.1889	1.23323e-07	BP	cell wall polysaccharide metabolic process
brown	GO:0051276	-1.19716	1.26869e-07	BP	chromosome organization
brown	GO:0005730	-1.07845	1.35348e-07	CC	nucleolus
brown	GO:0008194	1.0106	1.59114e-07	MF	UDP-glycosyltransferase activity
brown	GO:0070592	1.75851	1.60913e-07	BP	cell wall polysaccharide biosynthetic process
brown	GO:0006259	-1.03979	1.90327e-07	BP	DNA metabolic process
brown	GO:0044723	0.705152	1.99088e-07	BP	single-organism carbohydrate metabolic process
brown	GO:0005506	0.794192	2.01836e-07	MF	iron ion binding
brown	GO:0051716	0.32025	2.19312e-07	BP	cellular response to stimulus
brown	GO:0008324	0.801299	2.22394e-07	MF	cation transmembrane transporter activity
brown	GO:0044038	1.73579	2.24224e-07	BP	cell wall macromolecule biosynthetic process
brown	GO:0070589	1.73579	2.24224e-07	BP	cellular component macromolecule biosynthetic process
brown	GO:0045491	1.64663	2.48889e-07	BP	xylan metabolic process
brown	GO:0032870	0.533147	2.54284e-07	BP	cellular response to hormone stimulus
brown	GO:0071555	0.813387	2.95276e-07	BP	cell wall organization
brown	GO:0009534	-1.14653	3.04121e-07	CC	chloroplast thylakoid
brown	GO:0044262	0.752801	3.04695e-07	BP	cellular carbohydrate metabolic process
brown	GO:0042254	-2.11484	3.04808e-07	BP	ribosome biogenesis
brown	GO:0044712	0.734555	3.14244e-07	BP	single-organism catabolic process
brown	GO:0001101	0.407103	3.35209e-07	BP	response to acid chemical
brown	GO:0009507	-0.396285	3.50168e-07	CC	chloroplast
brown	GO:0042651	-1.28834	4.01786e-07	CC	thylakoid membrane
brown	GO:0033692	1.02205	4.11545e-07	BP	cellular polysaccharide biosynthetic process
brown	GO:0006996	-0.606852	4.82577e-07	BP	organelle organization
brown	GO:0044435	-0.554999	4.91607e-07	CC	plastid part
brown	GO:0009617	0.631091	5.05573e-07	BP	response to bacterium
brown	GO:0009532	-0.786313	5.10877e-07	CC	plastid stroma
brown	GO:0005777	0.953145	5.26107e-07	CC	peroxisome
brown	GO:0042579	0.953145	5.26107e-07	CC	microbody
brown	GO:0031982	0.6835	5.40298e-07	CC	vesicle
brown	GO:0010410	1.21223	5.55691e-07	BP	hemicellulose metabolic process
brown	GO:0044444	-0.139273	5.66941e-07	CC	cytoplasmic part
brown	GO:0016054	1.30809	5.71546e-07	BP	organic acid catabolic process
brown	GO:0046395	1.30809	5.71546e-07	BP	carboxylic acid catabolic process
brown	GO:0046906	0.673493	5.97736e-07	MF	tetrapyrrole binding
brown	GO:0044436	-1.2224	6.01897e-07	CC	thylakoid part
brown	GO:0031410	0.698353	6.10033e-07	CC	cytoplasmic vesicle
brown	GO:0016758	0.692858	6.45112e-07	MF	transferase activity, transferring hexosyl groups
brown	GO:0097708	0.695926	6.60556e-07	CC	intracellular vesicle
brown	GO:0004553	0.764773	6.74536e-07	MF	hydrolase activity, hydrolyzing O-glycosyl compounds
brown	GO:0009535	-1.32071	6.98264e-07	CC	chloroplast thylakoid membrane
brown	GO:0008380	-2.56913	6.99924e-07	BP	RNA splicing
brown	GO:0009628	0.320713	7.7958e-07	BP	response to abiotic stimulus
brown	GO:0050832	0.754275	7.97157e-07	BP	defense response to fungus
brown	GO:0071669	0.865429	9.51206e-07	BP	plant-type cell wall organization or biogenesis
brown	GO:0005737	-0.128142	1.02294e-06	CC	cytoplasm
brown	GO:0031976	-1.06479	1.08009e-06	CC	plastid thylakoid
brown	GO:0044434	-0.542221	1.10183e-06	CC	chloroplast part
brown	GO:0005694	-1.83701	1.13873e-06	CC	chromosome
brown	GO:0015297	1.19337	1.53547e-06	MF	antiporter activity
brown	GO:1901615	0.817094	1.64635e-06	BP	organic hydroxy compound metabolic process
brown	GO:0008233	-0.592028	1.69673e-06	MF	peptidase activity
brown	GO:0044255	0.597055	1.71889e-06	BP	cellular lipid metabolic process
brown	GO:0070887	0.4191	1.72535e-06	BP	cellular response to chemical stimulus
brown	GO:0034357	-1.17722	1.76902e-06	CC	photosynthetic membrane
brown	GO:0044242	1.54927	1.77278e-06	BP	cellular lipid catabolic process
brown	GO:0102483	2.03166	1.94764e-06	MF	scopolin beta-glucosidase activity
brown	GO:0005515	-0.192335	1.95223e-06	MF	protein binding
brown	GO:0015979	-1.80272	2.05172e-06	BP	photosynthesis
brown	GO:0071310	0.446697	2.14004e-06	BP	cellular response to organic substance
brown	GO:0048878	0.762671	2.32836e-06	BP	chemical homeostasis
brown	GO:0055035	-1.21098	2.41764e-06	CC	plastid thylakoid membrane
brown	GO:0044237	0.13423	2.42055e-06	BP	cellular metabolic process
brown	GO:0016042	1.24441	2.47774e-06	BP	lipid catabolic process
brown	GO:0009570	-0.735947	2.81715e-06	CC	chloroplast stroma
brown	GO:0016071	-1.42391	3.20069e-06	BP	mRNA metabolic process
brown	GO:0019684	-2.73419	3.50634e-06	BP	photosynthesis, light reaction
brown	GO:0034637	0.880718	3.55112e-06	BP	cellular carbohydrate biosynthetic process
brown	GO:0043067	1.36138	3.9812e-06	BP	regulation of programmed cell death
brown	GO:0045492	1.8903	4.01569e-06	BP	xylan biosynthetic process
brown	GO:0043412	0.283595	4.12038e-06	BP	macromolecule modification
brown	GO:0016798	0.674064	4.35409e-06	MF	hydrolase activity, acting on glycosyl bonds
brown	GO:0010038	0.562976	4.6589e-06	BP	response to metal ion
brown	GO:0043603	-0.7295	5.03391e-06	BP	cellular amide metabolic process
brown	GO:0010035	0.41246	5.0568e-06	BP	response to inorganic substance
brown	GO:0044427	-2.06079	5.58834e-06	CC	chromosomal part
brown	GO:0032787	0.636824	5.88312e-06	BP	monocarboxylic acid metabolic process
brown	GO:0016051	0.75455	5.95971e-06	BP	carbohydrate biosynthetic process
brown	GO:0042742	0.605176	7.43899e-06	BP	defense response to bacterium
brown	GO:1901565	0.564534	8.78857e-06	BP	organonitrogen compound catabolic process
brown	GO:0006260	-3.06389	1.03759e-05	BP	DNA replication
brown	GO:0000139	1.09976	1.04956e-05	CC	Golgi membrane
brown	GO:0044282	1.06301	1.1163e-05	BP	small molecule catabolic process
brown	GO:0034622	-1.07169	1.14624e-05	BP	cellular macromolecular complex assembly
brown	GO:0009987	0.101395	1.33084e-05	BP	cellular process
brown	GO:0098588	0.428336	1.33241e-05	CC	bounding membrane of organelle
brown	GO:0009733	0.624741	1.55451e-05	BP	response to auxin
brown	GO:0008422	1.62727	1.82844e-05	MF	beta-glucosidase activity
brown	GO:0015294	1.62727	1.82844e-05	MF	solute:cation symporter activity
brown	GO:0043169	0.259827	1.90464e-05	MF	cation binding
brown	GO:0046873	0.934894	1.97736e-05	MF	metal ion transmembrane transporter activity
brown	GO:0046872	0.260178	2.00003e-05	MF	metal ion binding
brown	GO:0015238	1.51179	2.21962e-05	MF	drug transmembrane transporter activity
brown	GO:0043648	1.42374	2.36245e-05	BP	dicarboxylic acid metabolic process
brown	GO:0071702	0.479336	2.71643e-05	BP	organic substance transport
brown	GO:0030001	0.776647	2.86695e-05	BP	metal ion transport
brown	GO:0043933	-0.839048	2.93739e-05	BP	macromolecular complex subunit organization
brown	GO:0042349	2.98984	2.94399e-05	MF	guiding stereospecific synthesis activity
brown	GO:1901598	2.98984	2.94399e-05	BP	(-)-pinoresinol metabolic process
brown	GO:1901599	2.98984	2.94399e-05	BP	(-)-pinoresinol biosynthetic process
brown	GO:1901503	2.98984	2.94399e-05	BP	ether biosynthetic process
brown	GO:0030246	0.653905	2.95077e-05	MF	carbohydrate binding
brown	GO:0009611	0.715806	2.97621e-05	BP	response to wounding
brown	GO:0006399	-2.27962	3.08674e-05	BP	tRNA metabolic process
brown	GO:0034440	1.68867	3.20185e-05	BP	lipid oxidation
brown	GO:0015926	1.43462	3.28808e-05	MF	glucosidase activity
brown	GO:0065003	-0.880214	3.30719e-05	BP	macromolecular complex assembly
brown	GO:0015031	-1.00022	3.36223e-05	BP	protein transport
brown	GO:0009755	0.463947	3.51691e-05	BP	hormone-mediated signaling pathway
brown	GO:0009624	1.05611	3.62681e-05	BP	response to nematode
brown	GO:0006325	-1.1839	3.63703e-05	BP	chromatin organization
brown	GO:2000652	2.0867	3.87282e-05	BP	regulation of secondary cell wall biogenesis
brown	GO:0090729	2.51179	3.98067e-05	MF	toxin activity
brown	GO:0000375	-2.52473	3.99063e-05	BP	RNA splicing, via transesterification reactions
brown	GO:0090484	1.4467	4.57321e-05	MF	drug transporter activity
brown	GO:0000398	-2.91705	4.72867e-05	BP	mRNA splicing, via spliceosome
brown	GO:0000377	-2.50659	4.83297e-05	BP	RNA splicing, via transesterification reactions with bulged adenosine as nucleophile
brown	GO:0016779	-2.04327	5.04677e-05	MF	nucleotidyltransferase activity
brown	GO:0006508	-0.419534	5.25862e-05	BP	proteolysis
brown	GO:0010941	1.1741	5.34704e-05	BP	regulation of cell death
brown	GO:0065007	0.169237	5.69541e-05	BP	biological regulation
brown	GO:0045184	-0.954721	5.83116e-05	BP	establishment of protein localization
brown	GO:0042430	1.16161	6.29178e-05	BP	indole-containing compound metabolic process
brown	GO:0000325	0.903787	6.30108e-05	CC	plant-type vacuole
brown	GO:0072329	1.46016	6.355e-05	BP	monocarboxylic acid catabolic process
brown	GO:0005351	1.82521	6.70605e-05	MF	sugar:proton symporter activity
brown	GO:0005402	1.82521	6.70605e-05	MF	cation:sugar symporter activity
brown	GO:0031408	1.82521	6.70605e-05	BP	oxylipin biosynthetic process
brown	GO:0006457	-1.86814	6.95171e-05	BP	protein folding
brown	GO:0035251	1.04717	7.0135e-05	MF	UDP-glucosyltransferase activity
brown	GO:0042537	1.29285	7.20394e-05	BP	benzene-containing compound metabolic process
brown	GO:0008643	1.25804	7.43474e-05	BP	carbohydrate transport
brown	GO:0008146	1.73418	7.43858e-05	MF	sulfotransferase activity
brown	GO:0044042	0.735418	7.61795e-05	BP	glucan metabolic process
brown	GO:0006073	0.735418	7.61795e-05	BP	cellular glucan metabolic process
brown	GO:0009694	1.65969	7.73603e-05	BP	jasmonic acid metabolic process
brown	GO:1902494	-0.719533	8.60122e-05	CC	catalytic complex
brown	GO:0009753	0.695441	8.73375e-05	BP	response to jasmonic acid
brown	GO:0015932	1.47527	8.82096e-05	MF	nucleobase-containing compound transmembrane transporter activity
brown	GO:0009072	1.21223	8.99059e-05	BP	aromatic amino acid family metabolic process
brown	GO:0044446	-0.202998	9.37352e-05	CC	intracellular organelle part
brown	GO:0006886	-1.07317	9.38631e-05	BP	intracellular protein transport
brown	GO:0016759	1.78339	9.52111e-05	MF	cellulose synthase activity
brown	GO:0016760	1.78339	9.52111e-05	MF	cellulose synthase (UDP-forming) activity
brown	GO:0052314	1.56838	0.000100881	BP	phytoalexin metabolic process
brown	GO:0016053	0.549267	0.000101233	BP	organic acid biosynthetic process
brown	GO:0046394	0.549267	0.000101233	BP	carboxylic acid biosynthetic process
brown	GO:0009062	1.69766	0.000102132	BP	fatty acid catabolic process
brown	GO:0016709	1.14694	0.000103661	MF	oxidoreductase activity, acting on paired donors, with incorporation or reduction of molecular oxygen, NAD(P)H as one donor, and incorporation of one atom of oxygen
brown	GO:0044437	0.449844	0.000104553	CC	vacuolar part
brown	GO:0051119	1.45142	0.000111684	MF	sugar transmembrane transporter activity
brown	GO:0010089	1.45142	0.000111684	BP	xylem development
brown	GO:0044422	-0.199437	0.000114439	CC	organelle part
brown	GO:0006812	0.587741	0.000115065	BP	cation transport
brown	GO:0005887	0.945952	0.00011531	CC	integral component of plasma membrane
brown	GO:0048856	0.211848	0.000115794	BP	anatomical structure development
brown	GO:1901363	0.122553	0.000119854	MF	heterocyclic compound binding
brown	GO:0097159	0.122145	0.000123514	MF	organic cyclic compound binding
brown	GO:0015893	1.39407	0.000125146	BP	drug transport
brown	GO:0006635	1.74275	0.000132995	BP	fatty acid beta-oxidation
brown	GO:0071281	1.42796	0.000140457	BP	cellular response to iron ion
brown	GO:0005774	0.440693	0.000144549	CC	vacuolar membrane
brown	GO:0030243	1.14449	0.000145604	BP	cellulose metabolic process
brown	GO:0005618	0.399636	0.000154996	CC	cell wall
brown	GO:0042493	1.3727	0.000155005	BP	response to drug
brown	GO:0016114	0.939214	0.000158042	BP	terpenoid biosynthetic process
brown	GO:0034613	-0.935075	0.000160292	BP	cellular protein localization
brown	GO:0044106	1.10914	0.000164549	BP	cellular amine metabolic process
brown	GO:0052545	1.32471	0.000165836	BP	callose localization
brown	GO:0030312	0.397022	0.000168147	CC	external encapsulating structure
brown	GO:0050801	0.745396	0.000169518	BP	ion homeostasis
brown	GO:0009833	2.13423	0.000174068	BP	plant-type primary cell wall biogenesis
brown	GO:1902580	-2.11868	0.000174133	BP	single-organism cellular localization
brown	GO:0006855	1.40488	0.000175501	BP	drug transmembrane transport
brown	GO:0051273	1.07707	0.000182628	BP	beta-glucan metabolic process
brown	GO:0031407	1.70322	0.000182978	BP	oxylipin metabolic process
brown	GO:0010181	1.62727	0.000185282	MF	FMN binding
brown	GO:0044271	-0.231778	0.00018911	BP	cellular nitrogen compound biosynthetic process
brown	GO:0043414	-1.56913	0.000193901	BP	macromolecule methylation
brown	GO:0043492	0.842998	0.000199509	MF	ATPase activity, coupled to movement of substances
brown	GO:0045087	0.53367	0.000202415	BP	innate immune response
brown	GO:0002376	0.510672	0.000206159	BP	immune system process
brown	GO:1901505	1.2647	0.000208619	MF	carbohydrate derivative transporter activity
brown	GO:0008033	-3.51569	0.000209049	BP	tRNA processing
brown	GO:0071248	1.22872	0.000211754	BP	cellular response to metal ion
brown	GO:0046527	0.875583	0.000213918	MF	glucosyltransferase activity
brown	GO:0005634	-0.20227	0.000217937	CC	nucleus
brown	GO:0008374	1.08448	0.000221008	MF	O-acyltransferase activity
brown	GO:0009404	1.08448	0.000221008	BP	toxin metabolic process
brown	GO:0044702	0.271231	0.000222752	BP	single organism reproductive process
brown	GO:0033993	0.36609	0.000225144	BP	response to lipid
brown	GO:0051649	-0.744411	0.000226096	BP	establishment of localization in cell
brown	GO:0044445	-1.10118	0.000226301	CC	cytosolic part
brown	GO:0022414	0.258336	0.000227969	BP	reproductive process
brown	GO:0043069	1.53416	0.000233365	BP	negative regulation of programmed cell death
brown	GO:0005783	0.406309	0.000233872	CC	endoplasmic reticulum
brown	GO:0071704	0.0910709	0.0002416	BP	organic substance metabolic process
brown	GO:0010039	1.28623	0.000244481	BP	response to iron ion
brown	GO:0000003	0.255936	0.000253016	BP	reproduction
brown	GO:0044419	0.964305	0.000274195	BP	interspecies interaction between organisms
brown	GO:0006665	1.45734	0.000274207	BP	sphingolipid metabolic process
brown	GO:0046417	2.21223	0.000282836	BP	chorismate metabolic process
brown	GO:0015144	1.31041	0.000285005	MF	carbohydrate transmembrane transporter activity
brown	GO:0008610	0.512986	0.000301347	BP	lipid biosynthetic process
brown	GO:0006955	0.512986	0.000301347	BP	immune response
brown	GO:0032501	0.19586	0.000321748	BP	multicellular organismal process
brown	GO:0009695	1.70973	0.000328654	BP	jasmonic acid biosynthetic process
brown	GO:0015020	1.70973	0.000328654	MF	glucuronosyltransferase activity
brown	GO:0015295	1.62727	0.000332255	MF	solute:proton symporter activity
brown	GO:0008104	-0.753882	0.000341035	BP	protein localization
brown	GO:0052542	1.43087	0.000345117	BP	defense response by callose deposition
brown	GO:1901476	1.29023	0.000345557	MF	carbohydrate transporter activity
brown	GO:0009653	0.341732	0.000349433	BP	anatomical structure morphogenesis
brown	GO:0030244	1.24876	0.000353805	BP	cellulose biosynthetic process
brown	GO:0033037	1.24876	0.000353805	BP	polysaccharide localization
brown	GO:0071369	0.979571	0.000360118	BP	cellular response to ethylene stimulus
brown	GO:0009723	0.750013	0.00037231	BP	response to ethylene
brown	GO:0006281	-0.918842	0.000391824	BP	DNA repair
brown	GO:0018958	1.13588	0.000404741	BP	phenol-containing compound metabolic process
brown	GO:0009751	0.686349	0.000405594	BP	response to salicylic acid
brown	GO:0006680	3.21223	0.00040592	BP	glucosylceramide catabolic process
brown	GO:1990937	3.21223	0.00040592	BP	xylan acetylation
brown	GO:0046479	3.21223	0.00040592	BP	glycosphingolipid catabolic process
brown	GO:0046477	3.21223	0.00040592	BP	glycosylceramide catabolic process
brown	GO:0046514	3.21223	0.00040592	BP	ceramide catabolic process
brown	GO:0004348	3.21223	0.00040592	MF	glucosylceramidase activity
brown	GO:0019377	3.21223	0.00040592	BP	glycolipid catabolic process
brown	GO:0022626	-1.09155	0.000408261	CC	cytosolic ribosome
brown	GO:0008238	1.05469	0.000410209	MF	exopeptidase activity
brown	GO:0099600	1.00836	0.000414609	MF	transmembrane receptor activity
brown	GO:0044767	0.189482	0.000424448	BP	single-organism developmental process
brown	GO:0044283	0.443696	0.000428642	BP	small molecule biosynthetic process
brown	GO:0009405	1.98984	0.000441022	BP	pathogenesis
brown	GO:0034645	-0.214717	0.000442394	BP	cellular macromolecule biosynthetic process
brown	GO:1901701	0.382157	0.000462375	BP	cellular response to oxygen-containing compound
brown	GO:0043531	0.501961	0.000475824	MF	ADP binding
brown	GO:1901605	0.662035	0.000478871	BP	alpha-amino acid metabolic process
brown	GO:0051274	1.1481	0.000487357	BP	beta-glucan biosynthetic process
brown	GO:1901568	1.29469	0.000488946	BP	fatty acid derivative metabolic process
brown	GO:0032502	0.183351	0.000497508	BP	developmental process
brown	GO:0005576	0.374358	0.000505013	CC	extracellular region
brown	GO:0090567	0.438386	0.000514975	BP	reproductive shoot system development
brown	GO:0046907	-0.707598	0.000548631	BP	intracellular transport
brown	GO:0015934	-1.67854	0.000550853	CC	large ribosomal subunit
brown	GO:0050789	0.146736	0.000560041	BP	regulation of biological process
brown	GO:0009073	1.32242	0.000569968	BP	aromatic amino acid family biosynthetic process
brown	GO:0012501	0.696217	0.0005712	BP	programmed cell death
brown	GO:0052315	1.55512	0.000574016	BP	phytoalexin biosynthetic process
brown	GO:0009403	1.55512	0.000574016	BP	toxin biosynthetic process
brown	GO:0019395	1.55512	0.000574016	BP	fatty acid oxidation
brown	GO:0009506	0.301166	0.00058418	CC	plasmodesma
brown	GO:0055044	0.301166	0.00058418	CC	symplast
brown	GO:0031226	0.6489	0.000595429	CC	intrinsic component of plasma membrane
brown	GO:0030054	0.299314	0.000620275	CC	cell junction
brown	GO:0005911	0.299314	0.000620275	CC	cell-cell junction
brown	GO:0009806	2.47527	0.000627429	BP	lignan metabolic process
brown	GO:0009807	2.47527	0.000627429	BP	lignan biosynthetic process
brown	GO:0080030	2.47527	0.000627429	MF	methyl indole-3-acetate esterase activity
brown	GO:0004872	0.809108	0.00064558	MF	receptor activity
brown	GO:0060089	0.809108	0.00064558	MF	molecular transducer activity
brown	GO:0016782	1.35425	0.000659362	MF	transferase activity, transferring sulfur-containing groups
brown	GO:0048037	0.495304	0.000673366	MF	cofactor binding
brown	GO:0032259	-1.16414	0.000674	BP	methylation
brown	GO:0044459	0.552434	0.000686061	CC	plasma membrane part
brown	GO:0008171	1.29969	0.000692665	MF	O-methyltransferase activity
brown	GO:1901136	1.17661	0.000703888	BP	carbohydrate derivative catabolic process
brown	GO:0009908	0.43603	0.000714733	BP	flower development
brown	GO:1900378	2.72681	0.00073139	BP	positive regulation of secondary metabolite biosynthetic process
brown	GO:0070035	-3.34236	0.000733064	MF	purine NTP-dependent helicase activity
brown	GO:0008026	-3.34236	0.000733064	MF	ATP-dependent helicase activity
brown	GO:0065001	1.52035	0.000741887	BP	specification of axis polarity
brown	GO:0022607	-0.532988	0.000747716	BP	cellular component assembly
brown	GO:0009308	0.864309	0.00077791	BP	amine metabolic process
brown	GO:0015935	-1.95769	0.000779357	CC	small ribosomal subunit
brown	GO:0071826	-1.77872	0.00078464	BP	ribonucleoprotein complex subunit organization
brown	GO:0048646	0.599938	0.000797973	BP	anatomical structure formation involved in morphogenesis
brown	GO:0010087	1.04231	0.000799264	BP	phloem or xylem histogenesis
brown	GO:0048731	0.223583	0.000810552	BP	system development
brown	GO:0046982	-1.63743	0.000821805	MF	protein heterodimerization activity
brown	GO:0006721	0.776535	0.000845983	BP	terpenoid metabolic process
brown	GO:1902582	-1.94764	0.000849744	BP	single-organism intracellular transport
brown	GO:0022618	-1.76962	0.000852297	BP	ribonucleoprotein complex assembly
brown	GO:0006310	-1.76962	0.000852297	BP	DNA recombination
brown	GO:0042626	0.787734	0.000855227	MF	ATPase activity, coupled to transmembrane movement of substances
brown	GO:0031090	0.285329	0.000893412	CC	organelle membrane
brown	GO:0006261	-2.56913	0.000907797	BP	DNA-dependent DNA replication
brown	GO:0071103	-2.56913	0.000907797	BP	DNA conformation change
brown	GO:0009693	1.36424	0.000933303	BP	ethylene biosynthetic process
brown	GO:0009692	1.36424	0.000933303	BP	ethylene metabolic process
brown	GO:0016102	1.36424	0.000933303	BP	diterpenoid biosynthetic process
brown	GO:1900674	1.36424	0.000933303	BP	olefin biosynthetic process
brown	GO:1900673	1.36424	0.000933303	BP	olefin metabolic process
brown	GO:0043449	1.36424	0.000933303	BP	cellular alkene metabolic process
brown	GO:0043450	1.36424	0.000933303	BP	alkene biosynthetic process
brown	GO:0071214	0.655839	0.000939672	BP	cellular response to abiotic stimulus
brown	GO:0071395	0.863504	0.00094885	BP	cellular response to jasmonic acid stimulus
brown	GO:1901617	0.734185	0.000957374	BP	organic hydroxy compound biosynthetic process
brown	GO:0042435	1.14184	0.000969512	BP	indole-containing compound biosynthetic process
brown	GO:0016101	1.2553	0.00100628	BP	diterpenoid metabolic process
brown	GO:0006974	-0.774829	0.00102	BP	cellular response to DNA damage stimulus
brown	GO:0009269	1.54927	0.00102912	BP	response to desiccation
brown	GO:0006725	-0.160532	0.00105124	BP	cellular aromatic compound metabolic process
brown	GO:0022890	0.60633	0.00106503	MF	inorganic cation transmembrane transporter activity
brown	GO:0034219	1.72681	0.00107042	BP	carbohydrate transmembrane transport
brown	GO:1905392	0.441458	0.00110164	BP	plant organ morphogenesis
brown	GO:0009415	0.446697	0.0011068	BP	response to water
brown	GO:0009767	-3.27962	0.00110974	BP	photosynthetic electron transport chain
brown	GO:0015103	1.12477	0.00113152	MF	inorganic anion transmembrane transporter activity
brown	GO:0031975	-0.395621	0.00113314	CC	envelope
brown	GO:0008299	0.777829	0.00113697	BP	isoprenoid biosynthetic process
brown	GO:0060548	1.33776	0.00114524	BP	negative regulation of cell death
brown	GO:0072593	0.62727	0.00116086	BP	reactive oxygen species metabolic process
brown	GO:0007049	-0.638267	0.00116675	BP	cell cycle
brown	GO:0005355	1.9643	0.00118015	MF	glucose transmembrane transporter activity
brown	GO:1901657	0.618391	0.00119651	BP	glycosyl compound metabolic process
brown	GO:0055080	0.749442	0.00120382	BP	cation homeostasis
brown	GO:0065008	0.328188	0.00120957	BP	regulation of biological quality
brown	GO:0016820	0.75972	0.001225	MF	hydrolase activity, acting on acid anhydrides, catalyzing transmembrane movement of substances
brown	GO:0009423	2.33776	0.00123165	BP	chorismate biosynthetic process
brown	GO:0031967	-0.392031	0.00123917	CC	organelle envelope
brown	GO:0071470	1.08099	0.00125375	BP	cellular response to osmotic stress
brown	GO:0007568	0.694384	0.00125894	BP	aging
brown	GO:0050665	2.1127	0.00131297	BP	hydrogen peroxide biosynthetic process
brown	GO:0019632	2.1127	0.00131297	BP	shikimate metabolic process
brown	GO:0009944	1.51179	0.00132653	BP	polarity specification of adaxial/abaxial axis
brown	GO:0072330	0.618224	0.00132986	BP	monocarboxylic acid biosynthetic process
brown	GO:0007275	0.179536	0.00136049	BP	multicellular organism development
brown	GO:0042285	1.79719	0.00139394	MF	xylosyltransferase activity
brown	GO:0016746	0.485346	0.00140008	MF	transferase activity, transferring acyl groups
brown	GO:1901360	-0.152024	0.00141896	BP	organic cyclic compound metabolic process
brown	GO:0097164	1.25804	0.00142981	BP	ammonium ion metabolic process
brown	GO:0051726	-1.30434	0.00151519	BP	regulation of cell cycle
brown	GO:0010073	0.779273	0.00152983	BP	meristem maintenance
brown	GO:0009658	-1.37273	0.00159113	BP	chloroplast organization
brown	GO:0051052	-2.48821	0.00161269	BP	regulation of DNA metabolic process
brown	GO:0045814	-2.48821	0.00161269	BP	negative regulation of gene expression, epigenetic
brown	GO:1901135	0.369544	0.00164997	BP	carbohydrate derivative metabolic process
brown	GO:0015079	1.15334	0.00165538	MF	potassium ion transmembrane transporter activity
brown	GO:0009414	0.431719	0.00166783	BP	response to water deprivation
brown	GO:0007346	-3.21403	0.00167652	BP	regulation of mitotic cell cycle
brown	GO:1901570	1.28623	0.00169071	BP	fatty acid derivative biosynthetic process
brown	GO:0009812	0.797195	0.00171452	BP	flavonoid metabolic process
brown	GO:0042545	0.811353	0.00172736	BP	cell wall modification
brown	GO:0047172	2.53416	0.00174022	MF	shikimate O-hydroxycinnamoyltransferase activity
brown	GO:0050737	2.53416	0.00174022	MF	O-hydroxycinnamoyltransferase activity
brown	GO:0047205	2.53416	0.00174022	MF	quinate O-hydroxycinnamoyltransferase activity
brown	GO:0080032	2.53416	0.00174022	MF	methyl jasmonate esterase activity
brown	GO:0015149	1.8903	0.0017551	MF	hexose transmembrane transporter activity
brown	GO:0051501	1.8903	0.0017551	BP	diterpene phytoalexin metabolic process
brown	GO:0006687	2.8903	0.00181086	BP	glycosphingolipid metabolic process
brown	GO:0006677	2.8903	0.00181086	BP	glycosylceramide metabolic process
brown	GO:0006678	2.8903	0.00181086	BP	glucosylceramide metabolic process
brown	GO:0035281	2.8903	0.00181086	BP	pre-miRNA export from nucleus
brown	GO:0046466	2.8903	0.00181086	BP	membrane lipid catabolic process
brown	GO:0030149	2.8903	0.00181086	BP	sphingolipid catabolic process
brown	GO:1990538	2.8903	0.00181086	MF	xylan O-acetyltransferase activity
brown	GO:0044707	0.168884	0.00191769	BP	single-multicellular organism process
brown	GO:0030258	0.951705	0.00195208	BP	lipid modification
brown	GO:0048364	0.375986	0.00199624	BP	root development
brown	GO:0003729	-0.640211	0.00200809	MF	mRNA binding
brown	GO:0046777	0.780893	0.00206119	BP	protein autophosphorylation
[truncated: 5,731 more rows]
